# Supplementary material for: Systematic review and meta-analysis of dysregulated microRNAs derived from liquid biopsies as biomarkers for amyotrophic lateral sclerosis
Source: Noncoding RNA Res. 2024 Feb 6;9(2):523–35. doi: 10.1016/j.ncrna.2024.02.006 (PMC10950706; doi:10.1016/j.ncrna.2024.02.006)
Supplement: Multimedia component 1 [file mmc1.xlsx]

## Sheet: ALL miRNAs extracted
microRNA	AXIS	Type ALS	ALS (N)	HC (N)	Tissue	Author (Year)	DOI
Consistently dysregulated miRNAs
hsa−miR−206	↑	sALS	23	22	Serum	Waller (2017)	10.1016/j.neurobiolaging.2017.03.027
	↑	ALS	12	12	Serum	Toivonen (2014)	10.1371/journal.pone.0089065
	↑	ALS	39	39	Plasma	Andrade (2016)	http://dx.doi.org/10.1016/j.jns.2016.06.046
	↑	sALS	14	8	Serum	Tasca (2016)	10.5414/NP300889
	↑	sALS	84	27	Leukocytes	Vrabec (2018)	10.3389/fnmol.2018.00106
	↑	ALS	14	17	Serum	Malacarne (2021)	10.3390/ijms22115673
	↑	ALS	30	20	Plasma	Soliman (2021)	10.1016/j.clineuro.2021.106883
hsa−miR−3665	↓	fALS	13	13	Serum	Freischmidt (2014)	10.1093/brain/awu249
	↓	sALS	14	14	Serum	Freischmidt (2014)	10.1093/brain/awu249
hsa−miR−4454	↓	ALS	10	10	Plasma NEE	Banack (2020)	http://dx.doi.org/10.1098/rsob.200116
	↓	ALS	10	10	Plasma NEE	Banack (2020)	http://dx.doi.org/10.1098/rsob.200116
	↓	ALS	50	50	Plasma NEE	Banack (2022)	10.1016/j.jns.2022.120396
hsa−miR−4530	↓	fALS	13	13	Serum	Freischmidt (2014)	10.1093/brain/awu249
	↓	sALS	14	14	Serum	Freischmidt (2014)	10.1093/brain/awu249
hsa−miR−4745−5p	↓	fALS	13	13	Serum	Freischmidt (2014)	10.1093/brain/awu249
	↓	sALS	14	14	Serum	Freischmidt (2014)	10.1093/brain/awu249
Inconsistent miRNAs
hsa−let−7a−5p	↓	sALS	24	24	CSF	Benigni (2016)	10.1007/s12017−016−8396−8
	↓	sALS	50	15	Peripheral blood	Liguori (2018)	10.3389/fnmol.2018.00288
	↓	ALS	23	30	Serum	Raheja (2018)	10.1002/mus.26106
	=	ALS−SP	24	24	Serum	Joilin (2020)	10.1093/braincomms/fcaa053
	=	ALS−FP	24	24	Serum	Joilin (2020)	10.1093/braincomms/fcaa053
	=	ALS	7	6	Serum	De Luna (2020)	10.1038/s41598−020−61246−1
	=	sALS	27	25	Serum	Waller (2017)	10.1016/j.neurobiolaging.2017.03.027
hsa−let−7b−5p	=	sALS	22	24	CSF	Freischmidt (2013)#	10.1186/2051−5960−1−42
	↓	sALS	22	24	Serum	Freischmidt (2013)#	10.1186/2051−5960−1−42
	↓	sALS	24	24	CSF	Benigni (2016)	10.1007/s12017−016−8396−8
	=	ALS	23	30	Serum	Raheja (2018)	10.1002/mus.26106
	↑	sALS	84	27	Leukocytes	Vrabec (2018)	10.3389/fnmol.2018.00106
	=	ALS	7	6	Serum	De Luna (2020)	10.1038/s41598−020−61246−1
	=	sALS	27	25	Serum	Waller (2017)	10.1016/j.neurobiolaging.2017.03.027
hsa−let−7c−5p	↓	ALS	23	30	Serum	Raheja (2018)	10.1002/mus.26106
	=	ALS	7	6	Serum	De Luna (2020)	10.1038/s41598−020−61246−1
	=	ALS	14	9	CSF exosomes	Yelick (2020)#	10.1016/j.expneurol.2020.113414
	=	ALS−FP	16	18	CSF	Joilin (2022)	https://doi.org/10.1080/07853890.2022.2138530
	=	ALS−SP	24	18	CSF	Joilin (2022)	https://doi.org/10.1080/07853890.2022.2138530
	=	ALS	40	18	CSF	Joilin (2022)	https://doi.org/10.1080/07853890.2022.2138530
	=	sALS	27	25	Serum	Waller (2017)	10.1016/j.neurobiolaging.2017.03.027
hsa−let−7d−3p	↓	ALS	23	30	Serum	Raheja (2018)	10.1002/mus.26106
	=	ALS	7	6	Serum	De Luna (2020)	10.1038/s41598−020−61246−1
	=	sALS	27	25	Serum	Waller (2017)	10.1016/j.neurobiolaging.2017.03.027
hsa−let−7d−5p	↓	sALS	50	15	Peripheral blood	Liguori (2018)	10.3389/fnmol.2018.00288
	=	ALS	23	30	Serum	Raheja (2018)	10.1002/mus.26106
	=	ALS	7	6	Serum	De Luna (2020)	10.1038/s41598−020−61246−1
	=	sALS	27	25	Serum	Waller (2017)	10.1016/j.neurobiolaging.2017.03.027
hsa−let−7f−5p	=	sALS	48	47	Plasma	Takahsahi (2015)	10.1186/s13041−015−0161−7
	↓	sALS	24	24	CSF	Benigni (2016)	10.1007/s12017−016−8396−8
	↓	sALS	50	15	Peripheral blood	Liguori (2018)	10.3389/fnmol.2018.00288
	↓	ALS	23	30	Serum	Raheja (2018)	10.1002/mus.26106
	=	sALS	32	10	CSF	Waller (2018)	10.3389/fnins.2017.00731
	=	ALS−SP	24	24	Serum	Joilin (2020)	10.1093/braincomms/fcaa053
	=	ALS−FP	24	24	Serum	Joilin (2020)	10.1093/braincomms/fcaa053
	=	ALS	7	6	Serum	De Luna (2020)	10.1038/s41598−020−61246−1
	↓	ALS	30	20	Plasma	Soliman (2021)	10.1016/j.clineuro.2021.106883
	=	sALS	27	25	Serum	Waller (2017)	10.1016/j.neurobiolaging.2017.03.027
hsa−let−7g−5p	↓	sALS	50	15	Peripheral blood	Liguori (2018)	10.3389/fnmol.2018.00288
	=	ALS	23	30	Serum	Raheja (2018)	10.1002/mus.26106
	=	ALS	7	6	Serum	De Luna (2020)	10.1038/s41598−020−61246−1
	=	sALS	27	25	Serum	Waller (2017)	10.1016/j.neurobiolaging.2017.03.027
hsa−let−7i−5p	↓	sALS	50	15	Peripheral blood	Liguori (2018)	10.3389/fnmol.2018.00288
	=	ALS	7	6	Serum	De Luna (2020)	10.1038/s41598−020−61246−1
	=	sALS	27	25	Serum	Waller (2017)	10.1016/j.neurobiolaging.2017.03.027
hsa−miR−1	=	ALS	12	12	Serum	Toivonen (2014)	10.1371/journal.pone.0089065
	=	sALS	14	8	Serum	Tasca (2016)	10.5414/NP300889
	↑	ALS	23	30	Serum	Raheja (2018)	10.1002/mus.26106
	=	ALS	7	6	Serum	De Luna (2020)	10.1038/s41598−020−61246−1
	=	ALS	14	17	Serum	Malacarne (2021)	10.3390/ijms22115673
hsa−miR−100−5p	=	ALS	7	6	Serum	De Luna (2020)	10.1038/s41598−020−61246−1
	=	sALS	27	25	Serum	Waller (2017)	10.1016/j.neurobiolaging.2017.03.027
hsa−miR−101−3p	↑	ALS	23	30	Serum	Raheja (2018)	10.1002/mus.26106
	=	ALS	7	6	Serum	De Luna (2020)	10.1038/s41598−020−61246−1
	=	sALS	27	25	Serum	Waller (2017)	10.1016/j.neurobiolaging.2017.03.027
hsa−miR−101−5p	=	ALS	23	30	Serum	Raheja (2018)	10.1002/mus.26106
	=	sALS	27	25	Serum	Waller (2017)	10.1016/j.neurobiolaging.2017.03.027
hsa−miR−103a−3p	↓	sALS	50	15	Peripheral blood	Liguori (2018)	10.3389/fnmol.2018.00288
	=	ALS	23	30	Serum	Raheja (2018)	10.1002/mus.26106
	=	ALS	7	6	Serum	De Luna (2020)	10.1038/s41598−020−61246−1
	=	sALS	27	25	Serum	Waller (2017)	10.1016/j.neurobiolaging.2017.03.027
hsa−miR−106a−5p	↓	ALS	23	30	Serum	Raheja (2018)	10.1002/mus.26106
	=	ALS	7	6	Serum	De Luna (2020)	10.1038/s41598−020−61246−1
	=	sALS	27	25	Serum	Waller (2017)	10.1016/j.neurobiolaging.2017.03.027
hsa−miR−106b−3p	↓	sALS	50	15	Peripheral blood	Liguori (2018)	10.3389/fnmol.2018.00288
	=	ALS	7	6	Serum	De Luna (2020)	10.1038/s41598−020−61246−1
	=	ALS	30	20	Plasma	Soliman (2021)	10.1016/j.clineuro.2021.106883
	=	sALS	27	25	Serum	Waller (2017)	10.1016/j.neurobiolaging.2017.03.027
hsa−miR−106b−5p	↑	ALS	12	12	Serum	Toivonen (2014)#	10.1371/journal.pone.0089065
	=	ALS	23	30	Serum	Raheja (2018)	10.1002/mus.26106
	=	ALS	7	6	Serum	De Luna (2020)	10.1038/s41598−020−61246−1
	=	sALS	27	25	Serum	Waller (2017)	10.1016/j.neurobiolaging.2017.03.027
hsa−miR−107	↓	ALS	23	30	Serum	Raheja (2018)	10.1002/mus.26106
	=	ALS	53	23	Serum	De Luna (2020)	10.1038/s41598−020−61246−1
	↓	ALS	7	6	Serum	De Luna (2020)	10.1038/s41598−020−61246−1
	=	sALS	27	25	Serum	Waller (2017)	10.1016/j.neurobiolaging.2017.03.027
hsa−miR−10b−5p	↓	ALS	10	10	Plasma NEE	Banack (2020)	http://dx.doi.org/10.1098/rsob.200116
	↓	ALS	10	10	Plasma NEE	Banack (2020)	http://dx.doi.org/10.1098/rsob.200116
	=	ALS	7	6	Serum	De Luna (2020)	10.1038/s41598−020−61246−1
	↓	ALS	50	50	Plasma NEE	Banack (2022)	10.1016/j.jns.2022.120396
	=	sALS	27	25	Serum	Waller (2017)	10.1016/j.neurobiolaging.2017.03.027
hsa−miR−1180−5p	↑	sALS	9	16	Serum	Arakawa (2020)	10.1016/j.brainres.2020.147035
	=	K−ALS	5	16	Serum	Arakawa (2020)	10.1016/j.brainres.2020.147035
	=	K−ALS	5	17	Serum	Arakawa (2020)	10.1016/j.brainres.2020.147035
hsa−miR−122−5p	↑	ALS	23	30	Serum	Raheja (2018)	10.1002/mus.26106
	=	ALS	53	23	Serum	De Luna (2020)	10.1038/s41598−020−61246−1
	↑	ALS	7	6	Serum	De Luna (2020)	10.1038/s41598−020−61246−1
	=	sALS	27	25	Serum	Waller (2017)	10.1016/j.neurobiolaging.2017.03.027
hsa−miR−1234−3p	=	fALS	13	13	Serum	Freischmidt (2015)	10.1016/j.neurobiolaging.2015.06.003
	↓	sALS	20	20	Serum	Freischmidt (2015)	10.1016/j.neurobiolaging.2015.06.003
hsa−miR−1249−3p	↓	sALS	20	20	Serum	Matamala (2018)	10.1016/j.neurobiolaging.2017.12.020
	=	sALS	27	25	Serum	Waller (2017)	10.1016/j.neurobiolaging.2017.03.027
hsa−miR−125a−5p	=	ALS	23	30	Serum	Raheja (2018)	10.1002/mus.26106
	=	ALS	53	23	Serum	De Luna (2020)	10.1038/s41598−020−61246−1
	↓	ALS	7	6	Serum	De Luna (2020)	10.1038/s41598−020−61246−1
	=	sALS	27	25	Serum	Waller (2017)	10.1016/j.neurobiolaging.2017.03.027
hsa−miR−128−3p	↓	sALS	50	15	Peripheral blood	Liguori (2018)	10.3389/fnmol.2018.00288
	=	ALS	23	30	Serum	Raheja (2018)	10.1002/mus.26106
	=	ALS	7	6	Serum	De Luna (2020)	10.1038/s41598−020−61246−1
	=	sALS	27	25	Serum	Waller (2017)	10.1016/j.neurobiolaging.2017.03.027
hsa−miR−130a−3p	↓	sALS	50	15	Peripheral blood	Liguori (2018)	10.3389/fnmol.2018.00288
	=	ALS	7	6	Serum	De Luna (2020)	10.1038/s41598−020−61246−1
	=	sALS	27	25	Serum	Waller (2017)	10.1016/j.neurobiolaging.2017.03.027
hsa−miR−130b−3p	↓	sALS	50	15	Peripheral blood	Liguori (2018)	10.3389/fnmol.2018.00288
	=	ALS	7	6	Serum	De Luna (2020)	10.1038/s41598−020−61246−1
	=	sALS	27	25	Serum	Waller (2017)	10.1016/j.neurobiolaging.2017.03.027
hsa−miR−132−3p	↓	sALS	22	24	CSF	Freischmidt (2013)	10.1186/2051−5960−1−42
	↓	sALS	22	24	Serum	Freischmidt (2013)	10.1186/2051−5960−1−42
	=	ALS	23	30	Serum	Raheja (2018)	10.1002/mus.26106
	↑	sALS	84	27	Leukocytes	Vrabec (2018)	10.3389/fnmol.2018.00106
	=	ALS	7	6	Serum	De Luna (2020)	10.1038/s41598−020−61246−1
	=	sALS	27	25	Serum	Waller (2017)	10.1016/j.neurobiolaging.2017.03.027
hsa−miR−132−5p	↓	sALS	22	24	CSF	Freischmidt (2013)	10.1186/2051−5960−1−42
	↓	sALS	22	24	Serum	Freischmidt (2013)	10.1186/2051−5960−1−42
	=	ALS	23	30	Serum	Raheja (2018)	10.1002/mus.26106
	=	sALS	27	25	Serum	Waller (2017)	10.1016/j.neurobiolaging.2017.03.027
hsa−miR−133a−3p	=	sALS	23	22	Serum	Waller (2017)	10.1016/j.neurobiolaging.2017.03.027
	=	ALS	12	12	Serum	Toivonen (2014)#	10.1371/journal.pone.0089065
	↓	sALS	14	8	Serum	Tasca (2016)#	10.5414/NP300889
	↑	ALS	23	30	Serum	Raheja (2018)	10.1002/mus.26106
	=	ALS	7	6	Serum	De Luna (2020)	10.1038/s41598−020−61246−1
	=	ALS	14	17	Serum	Malacarne (2021)#	10.3390/ijms22115673
hsa−miR−133b	=	ALS	12	12	Serum	Toivonen (2014)	10.1371/journal.pone.0089065
	↑	sALS	14	8	Serum	Tasca (2016)	10.5414/NP300889
	↑	ALS	23	30	Serum	Raheja (2018)	10.1002/mus.26106
	=	ALS	7	6	Serum	De Luna (2020)	10.1038/s41598−020−61246−1
	=	ALS	14	17	Serum	Malacarne (2021)	10.3390/ijms22115673
	=	sALS	27	25	Serum	Waller (2017)	10.1016/j.neurobiolaging.2017.03.027
hsa−miR−134−5p	↓	ALS	23	30	Serum	Raheja (2018)	10.1002/mus.26106
	=	sALS	27	25	Serum	Waller (2017)	10.1016/j.neurobiolaging.2017.03.027
hsa−miR−139−5p	↓	ALS	23	30	Serum	Raheja (2018)	10.1002/mus.26106
	=	ALS	7	6	Serum	De Luna (2020)	10.1038/s41598−020−61246−1
	=	sALS	27	25	Serum	Waller (2017)	10.1016/j.neurobiolaging.2017.03.027
hsa−miR−142−3p	=	ALS	23	30	Serum	Raheja (2018)	10.1002/mus.26106
	↑	sALS	20	20	Serum	Matamala (2018)	10.1016/j.neurobiolaging.2017.12.020
	=	ALS	53	23	Serum	De Luna (2020)	10.1038/s41598−020−61246−1
	↓	ALS	7	6	Serum	De Luna (2020)	10.1038/s41598−020−61246−1
	=	ALS	7	3	Serum exosomes	Pregnolato (2021)	10.3390/biom11081220
	↑	ALS	30	20	Plasma	Soliman (2021)	10.1016/j.clineuro.2021.106883
	=	sALS	27	25	Serum	Waller (2017)	10.1016/j.neurobiolaging.2017.03.027
hsa−miR−143−3p	↑	sALS	23	22	Serum	Waller (2017)	10.1016/j.neurobiolaging.2017.03.027
	↓	sALS	22	24	CSF	Freischmidt (2013)	10.1186/2051−5960−1−42
	↓	sALS	22	24	Serum	Freischmidt (2013)	10.1186/2051−5960−1−42
	=	ALS	23	30	Serum	Raheja (2018)	10.1002/mus.26106
	=	sALS	32	10	CSF	Waller (2018)	10.3389/fnins.2017.00731
	=	sALS	84	27	Leukocytes	Vrabec (2018)	10.3389/fnmol.2018.00106
	=	ALS−SP	24	24	Serum	Joilin (2020)	10.1093/braincomms/fcaa053
	=	ALS−FP	24	24	Serum	Joilin (2020)	10.1093/braincomms/fcaa053
	=	ALS	7	6	Serum	De Luna (2020)	10.1038/s41598−020−61246−1
	↑	ALS	30	20	Plasma	Soliman (2021)	10.1016/j.clineuro.2021.106883
hsa−miR−143−5p	↑	sALS	22	24	CSF	Freischmidt (2013)	10.1186/2051−5960−1−42
	↓	sALS	22	24	Serum	Freischmidt (2013)	10.1186/2051−5960−1−42
	=	sALS	27	25	Serum	Waller (2017)	10.1016/j.neurobiolaging.2017.03.027
hsa−miR−144−3p	=	sALS	23	22	Serum	Waller (2017)	10.1016/j.neurobiolaging.2017.03.027
	↑	ALS	23	30	Serum	Raheja (2018)	10.1002/mus.26106
	=	ALS	7	6	Serum	De Luna (2020)	10.1038/s41598−020−61246−1
hsa−miR−144−5p	↓	sALS	50	15	Peripheral blood	Liguori (2018)	10.3389/fnmol.2018.00288
	↑	ALS	23	30	Serum	Raheja (2018)	10.1002/mus.26106
	=	ALS	7	6	Serum	De Luna (2020)	10.1038/s41598−020−61246−1
	=	sALS	27	25	Serum	Waller (2017)	10.1016/j.neurobiolaging.2017.03.027
hsa−miR−145−5p	=	ALS	12	12	Serum	Toivonen (2014)#	10.1371/journal.pone.0089065
	↓	ALS	23	30	Serum	Raheja (2018)	10.1002/mus.26106
	=	ALS	7	6	Serum	De Luna (2020)	10.1038/s41598−020−61246−1
	=	sALS	27	25	Serum	Waller (2017)	10.1016/j.neurobiolaging.2017.03.027
hsa−miR−146a−3p	↓	sALS	14	8	Serum	Tasca (2016)#	10.5414/NP300889
	=	sALS	27	25	Serum	Waller (2017)	10.1016/j.neurobiolaging.2017.03.027
hsa−miR−146a−5p	=	sALS	32	10	CSF	Waller (2018)	10.3389/fnins.2017.00731
	↑	ALS	10	10	Plasma NEE	Banack (2020)	http://dx.doi.org/10.1098/rsob.200116
	↑	ALS	10	10	Plasma NEE	Banack (2020)	http://dx.doi.org/10.1098/rsob.200116
	=	ALS	7	6	Serum	De Luna (2020)	10.1038/s41598−020−61246−1
	↑	ALS	50	50	Plasma NEE	Banack (2022)	10.1016/j.jns.2022.120396
	=	sALS	27	25	Serum	Waller (2017)	10.1016/j.neurobiolaging.2017.03.027
hsa−miR−148a−3p	↓	sALS	24	24	CSF	Benigni (2016)	10.1007/s12017−016−8396−8
	↓	sALS	50	15	Peripheral blood	Liguori (2018)	10.3389/fnmol.2018.00288
	=	ALS	23	30	Serum	Raheja (2018)	10.1002/mus.26106
	=	ALS	7	6	Serum	De Luna (2020)	10.1038/s41598−020−61246−1
	=	sALS	27	25	Serum	Waller (2017)	10.1016/j.neurobiolaging.2017.03.027
hsa−miR−148b−3p	↓	sALS	50	15	Peripheral blood	Liguori (2018)	10.3389/fnmol.2018.00288
	=	ALS	23	30	Serum	Raheja (2018)	10.1002/mus.26106
	=	ALS	7	6	Serum	De Luna (2020)	10.1038/s41598−020−61246−1
	=	sALS	27	25	Serum	Waller (2017)	10.1016/j.neurobiolaging.2017.03.027
hsa−miR−151a−3p	↑	ALS	10	10	Plasma NEE	Banack (2020)	http://dx.doi.org/10.1098/rsob.200116
	↑	ALS	10	10	Plasma NEE	Banack (2020)	http://dx.doi.org/10.1098/rsob.200116
	=	ALS−SP	24	24	Serum	Joilin (2020)	10.1093/braincomms/fcaa053
	=	ALS−FP	24	24	Serum	Joilin (2020)	10.1093/braincomms/fcaa053
	=	ALS	7	6	Serum	De Luna (2020)	10.1038/s41598−020−61246−1
	=	ALS	50	50	Plasma NEE	Banack (2022)	10.1016/j.jns.2022.120396
	=	sALS	27	25	Serum	Waller (2017)	10.1016/j.neurobiolaging.2017.03.027
hsa−miR−151a−5p	↓	sALS	50	15	Peripheral blood	Liguori (2018)	10.3389/fnmol.2018.00288
	↓	ALS	23	30	Serum	Raheja (2018)	10.1002/mus.26106
	↑	ALS	10	10	Plasma NEE	Banack (2020)	http://dx.doi.org/10.1098/rsob.200116
	↑	ALS	10	10	Plasma NEE	Banack (2020)	http://dx.doi.org/10.1098/rsob.200116
	=	ALS	7	6	Serum	De Luna (2020)	10.1038/s41598−020−61246−1
	↓	sALS	19	11	Serum	Dobrowolny (2021)	10.1038/s41420−020−00397−6
	↓	fALS	4	11	Serum	Dobrowolny (2021)	10.1038/s41420−020−00397−6
	↑	ALS	50	50	Plasma NEE	Banack (2022)	10.1016/j.jns.2022.120396
	=	sALS	27	25	Serum	Waller (2017)	10.1016/j.neurobiolaging.2017.03.027
hsa−miR−151b	↓	sALS	50	15	Peripheral blood	Liguori (2018)	10.3389/fnmol.2018.00288
	=	sALS	27	25	Serum	Waller (2017)	10.1016/j.neurobiolaging.2017.03.027
hsa−miR−15a−5p	↓	sALS	50	15	Peripheral blood	Liguori (2018)	10.3389/fnmol.2018.00288
	=	ALS	23	30	Serum	Raheja (2018)	10.1002/mus.26106
	↑	ALS	14	12	Plasma EVs	Saucier (2019)	10.1016/j.brainres.2018.12.016
	=	ALS	7	6	Serum	De Luna (2020)	10.1038/s41598−020−61246−1
	=	ALS	7	3	Serum exosomes	Pregnolato (2021)	10.3390/biom11081220
	=	sALS	27	25	Serum	Waller (2017)	10.1016/j.neurobiolaging.2017.03.027
hsa−miR−15b−3p	↑	ALS	23	30	Serum	Raheja (2018)	10.1002/mus.26106
	=	ALS	7	6	Serum	De Luna (2020)	10.1038/s41598−020−61246−1
	=	sALS	27	25	Serum	Waller (2017)	10.1016/j.neurobiolaging.2017.03.027
hsa−miR−15b−5p	↓	sALS	24	24	CSF	Benigni (2016)	10.1007/s12017−016−8396−8
	↓	sALS	50	15	Peripheral blood	Liguori (2018)	10.3389/fnmol.2018.00288
	=	ALS	23	30	Serum	Raheja (2018)	10.1002/mus.26106
	=	ALS	7	6	Serum	De Luna (2020)	10.1038/s41598−020−61246−1
	=	sALS	27	25	Serum	Waller (2017)	10.1016/j.neurobiolaging.2017.03.027
hsa−miR−16−1−3p	↑	ALS	23	30	Serum	Raheja (2018)	10.1002/mus.26106
	=	sALS	27	25	Serum	Waller (2017)	10.1016/j.neurobiolaging.2017.03.027
hsa−miR−16−2−3p	↑	ALS	23	30	Serum	Raheja (2018)	10.1002/mus.26106
	=	ALS	7	6	Serum	De Luna (2020)	10.1038/s41598−020−61246−1
	=	sALS	27	25	Serum	Waller (2017)	10.1016/j.neurobiolaging.2017.03.027
hsa−miR−16−5p	↓	sALS	50	15	Peripheral blood	Liguori (2018)	10.3389/fnmol.2018.00288
	=	ALS	23	30	Serum	Raheja (2018)	10.1002/mus.26106
	=	sALS	32	10	CSF	Waller (2018)	10.3389/fnins.2017.00731
	↓	ALS−SP	27	46	Serum	Joilin (2020)	10.1093/braincomms/fcaa053
	=	ALS−FP	24	46	Serum	Joilin (2020)	10.1093/braincomms/fcaa053
	=	ALS−SP	24	24	Serum	Joilin (2020)	10.1093/braincomms/fcaa053
	=	ALS−FP	24	24	Serum	Joilin (2020)	10.1093/braincomms/fcaa053
	=	ALS	7	6	Serum	De Luna (2020)	10.1038/s41598−020−61246−1
	=	ALS	7	3	Serum exosomes	Pregnolato (2021)	10.3390/biom11081220
	=	ALS−FP	16	18	CSF	Joilin (2022)	https://doi.org/10.1080/07853890.2022.2138530
	=	ALS−SP	24	18	CSF	Joilin (2022)	https://doi.org/10.1080/07853890.2022.2138530
	=	ALS	40	18	CSF	Joilin (2022)	https://doi.org/10.1080/07853890.2022.2138530
	=	sALS	27	25	Serum	Waller (2017)	10.1016/j.neurobiolaging.2017.03.027
hsa−miR−181a−5p	↑	sALS	24	24	CSF	Benigni (2016)	10.1007/s12017−016−8396−8
	=	ALS	7	6	Serum	De Luna (2020)	10.1038/s41598−020−61246−1
	=	ALS	30	20	Plasma	Soliman (2021)	10.1016/j.clineuro.2021.106883
	=	sALS	27	25	Serum	Waller (2017)	10.1016/j.neurobiolaging.2017.03.027
hsa−miR−182−3p	↑	ALS	23	30	Serum	Raheja (2018)	10.1002/mus.26106
	=	sALS	27	25	Serum	Waller (2017)	10.1016/j.neurobiolaging.2017.03.027
hsa−miR−1825	↓	fALS	13	13	Serum	Freischmidt (2015)	10.1016/j.neurobiolaging.2015.06.003
	↓	sALS	20	20	Serum	Freischmidt (2015)	10.1016/j.neurobiolaging.2015.06.003
	=	sALS	27	25	Serum	Waller (2017)	10.1016/j.neurobiolaging.2017.03.027
hsa−miR−182−5p	↓	sALS	50	15	Peripheral blood	Liguori (2018)	10.3389/fnmol.2018.00288
	=	sALS	27	25	Serum	Waller (2017)	10.1016/j.neurobiolaging.2017.03.027
hsa−miR−183−5p	↓	sALS	83	61	Leukocytes	Chen (2016)#	10.3389/fnmol.2016.00069
	↓	sALS	50	15	Peripheral blood	Liguori (2018)	10.3389/fnmol.2018.00288
	=	ALS	23	30	Serum	Raheja (2018)	10.1002/mus.26106
	=	sALS	20	20	Serum	Matamala (2018)	10.1016/j.neurobiolaging.2017.12.020
	=	sALS	27	25	Serum	Waller (2017)	10.1016/j.neurobiolaging.2017.03.027
hsa−miR−185−5p	↑	ALS	14	12	Plasma EVs	Saucier (2019)	10.1016/j.brainres.2018.12.016
	=	ALS	7	6	Serum	De Luna (2020)	10.1038/s41598−020−61246−1
	=	sALS	27	25	Serum	Waller (2017)	10.1016/j.neurobiolaging.2017.03.027
hsa−miR−186−5p	↓	sALS	50	15	Peripheral blood	Liguori (2018)	10.3389/fnmol.2018.00288
	=	ALS	23	30	Serum	Raheja (2018)	10.1002/mus.26106
	=	ALS	7	6	Serum	De Luna (2020)	10.1038/s41598−020−61246−1
	=	sALS	27	25	Serum	Waller (2017)	10.1016/j.neurobiolaging.2017.03.027
hsa−miR−188−5p	↑	ALS	23	30	Serum	Raheja (2018)	10.1002/mus.26106
	=	sALS	27	25	Serum	Waller (2017)	10.1016/j.neurobiolaging.2017.03.027
hsa−miR−1915−3p	↓	fALS	13	13	Serum	Freischmidt (2014)	10.1093/brain/awu249
	=	sALS	14	14	Serum	Freischmidt (2014)	10.1093/brain/awu249
hsa−miR−191−5p	↓	ALS	23	30	Serum	Raheja (2018)	10.1002/mus.26106
	=	ALS	7	6	Serum	De Luna (2020)	10.1038/s41598−020−61246−1
	=	sALS	27	25	Serum	Waller (2017)	10.1016/j.neurobiolaging.2017.03.027
hsa−miR−192−3p	↑	ALS	23	30	Serum	Raheja (2018)	10.1002/mus.26106
	=	sALS	27	25	Serum	Waller (2017)	10.1016/j.neurobiolaging.2017.03.027
hsa−miR−192−5p	=	sALS	50	15	Peripheral blood	Liguori (2018)	10.3389/fnmol.2018.00288
	↑	ALS	23	30	Serum	Raheja (2018)	10.1002/mus.26106
	=	ALS	7	6	Serum	De Luna (2020)	10.1038/s41598−020−61246−1
	=	sALS	27	25	Serum	Waller (2017)	10.1016/j.neurobiolaging.2017.03.027
hsa−miR−194−5p	↑	ALS	23	30	Serum	Raheja (2018)	10.1002/mus.26106
	=	ALS	7	6	Serum	De Luna (2020)	10.1038/s41598−020−61246−1
	=	sALS	27	25	Serum	Waller (2017)	10.1016/j.neurobiolaging.2017.03.027
hsa−miR−195−5p	↓	sALS	24	24	CSF	Benigni (2016)	10.1007/s12017−016−8396−8
	=	ALS	23	30	Serum	Raheja (2018)	10.1002/mus.26106
	=	ALS	7	6	Serum	De Luna (2020)	10.1038/s41598−020−61246−1
	=	sALS	27	25	Serum	Waller (2017)	10.1016/j.neurobiolaging.2017.03.027
hsa−miR−199a−3p	=	ALS	23	30	Serum	Raheja (2018)	10.1002/mus.26106
	↑	ALS	10	10	Plasma NEE	Banack (2020)	http://dx.doi.org/10.1098/rsob.200116
	↑	ALS	10	10	Plasma NEE	Banack (2020)	http://dx.doi.org/10.1098/rsob.200116
	=	ALS	7	6	Serum	De Luna (2020)	10.1038/s41598−020−61246−1
	=	ALS	50	50	Plasma NEE	Banack (2022)	10.1016/j.jns.2022.120396
hsa−miR−199a−5p	=	ALS	23	30	Serum	Raheja (2018)	10.1002/mus.26106
	↑	ALS	10	10	Plasma NEE	Banack (2020)	http://dx.doi.org/10.1098/rsob.200116
	↑	ALS	10	10	Plasma NEE	Banack (2020)	http://dx.doi.org/10.1098/rsob.200116
	=	ALS	7	6	Serum	De Luna (2020)	10.1038/s41598−020−61246−1
	↓	sALS	19	11	Serum	Dobrowolny (2021)	10.1038/s41420−020−00397−6
	↓	fALS	4	11	Serum	Dobrowolny (2021)	10.1038/s41420−020−00397−6
	=	ALS	50	50	Plasma NEE	Banack (2022)	10.1016/j.jns.2022.120396
	=	sALS	27	25	Serum	Waller (2017)	10.1016/j.neurobiolaging.2017.03.027
hsa−miR−19a−3p	↑	ALS	23	30	Serum	Raheja (2018)	10.1002/mus.26106
	=	ALS	7	6	Serum	De Luna (2020)	10.1038/s41598−020−61246−1
	=	ALS	7	3	Serum exosomes	Pregnolato (2021)	10.3390/biom11081220
	=	sALS	27	25	Serum	Waller (2017)	10.1016/j.neurobiolaging.2017.03.027
hsa−miR−19b−3p	=	ALS	12	12	Serum	Toivonen (2014)#	10.1371/journal.pone.0089065
	↑	ALS	23	30	Serum	Raheja (2018)	10.1002/mus.26106
	=	ALS	7	6	Serum	De Luna (2020)	10.1038/s41598−020−61246−1
	=	sALS	27	25	Serum	Waller (2017)	10.1016/j.neurobiolaging.2017.03.027
hsa−miR−2110	=	ALS	23	30	Serum	Raheja (2018)	10.1002/mus.26106
	=	ALS	53	23	Serum	De Luna (2020)	10.1038/s41598−020−61246−1
	↓	ALS	7	6	Serum	De Luna (2020)	10.1038/s41598−020−61246−1
	=	sALS	27	25	Serum	Waller (2017)	10.1016/j.neurobiolaging.2017.03.027
hsa−miR−21−5p	=	ALS	12	12	Serum	Toivonen (2014)#	10.1371/journal.pone.0089065
	↓	sALS	24	24	CSF	Benigni (2016)	10.1007/s12017−016−8396−8
	↑	ALS	23	30	Serum	Raheja (2018)	10.1002/mus.26106
	↓	ALS−FP	24	24	Serum	Joilin (2020)	10.1093/braincomms/fcaa053
	↓	ALS−SP	24	24	Serum	Joilin (2020)	10.1093/braincomms/fcaa053
	=	ALS−FP	24	46	Serum	Joilin (2020)	10.1093/braincomms/fcaa053
	=	ALS−SP	27	46	Serum	Joilin (2020)	10.1093/braincomms/fcaa053
	=	ALS	7	6	Serum	De Luna (2020)	10.1038/s41598−020−61246−1
	=	ALS	7	3	Serum exosomes	Pregnolato (2021)	10.3390/biom11081220
	=	ALS−FP	16	18	CSF	Joilin (2022)	https://doi.org/10.1080/07853890.2022.2138530
	=	ALS−SP	24	18	CSF	Joilin (2022)	https://doi.org/10.1080/07853890.2022.2138530
	=	ALS	40	18	CSF	Joilin (2022)	https://doi.org/10.1080/07853890.2022.2138530
	=	sALS	27	25	Serum	Waller (2017)	10.1016/j.neurobiolaging.2017.03.027
hsa−miR−221−3p	=	sALS	14	8	Serum	Tasca (2016)#	10.5414/NP300889
	↓	sALS	50	15	Peripheral blood	Liguori (2018)	10.3389/fnmol.2018.00288
	=	ALS	23	30	Serum	Raheja (2018)	10.1002/mus.26106
	=	ALS	7	6	Serum	De Luna (2020)	10.1038/s41598−020−61246−1
	=	sALS	27	25	Serum	Waller (2017)	10.1016/j.neurobiolaging.2017.03.027
hsa−miR−223−3p	↓	sALS	50	15	Peripheral blood	Liguori (2018)	10.3389/fnmol.2018.00288
	=	ALS	7	6	Serum	De Luna (2020)	10.1038/s41598−020−61246−1
	=	ALS	7	3	Serum exosomes	Pregnolato (2021)	10.3390/biom11081220
	=	sALS	27	25	Serum	Waller (2017)	10.1016/j.neurobiolaging.2017.03.027
hsa−miR−22−3p	↓	sALS	50	15	Peripheral blood	Liguori (2018)	10.3389/fnmol.2018.00288
	↑	ALS	23	30	Serum	Raheja (2018)	10.1002/mus.26106
	=	ALS	7	6	Serum	De Luna (2020)	10.1038/s41598−020−61246−1
	=	sALS	27	25	Serum	Waller (2017)	10.1016/j.neurobiolaging.2017.03.027
hsa−miR−23a−3p	↓	sALS	50	15	Peripheral blood	Liguori (2018)	10.3389/fnmol.2018.00288
	=	ALS	14	12	Plasma EVs	Saucier (2019)	10.1016/j.brainres.2018.12.016
	=	ALS	7	6	Serum	De Luna (2020)	10.1038/s41598−020−61246−1
	=	sALS	27	25	Serum	Waller (2017)	10.1016/j.neurobiolaging.2017.03.027
hsa−miR−26a−5p	↓	sALS	50	15	Peripheral blood	Liguori (2018)	10.3389/fnmol.2018.00288
	↓	ALS	23	30	Serum	Raheja (2018)	10.1002/mus.26106
	=	ALS	7	6	Serum	De Luna (2020)	10.1038/s41598−020−61246−1
	=	sALS	27	25	Serum	Waller (2017)	10.1016/j.neurobiolaging.2017.03.027
hsa−miR−26b−5p	=	sALS	48	47	Plasma	Takahsahi (2015)	10.1186/s13041−015−0161−7
	↓	sALS	50	15	Peripheral blood	Liguori (2018)	10.3389/fnmol.2018.00288
	=	ALS	7	6	Serum	De Luna (2020)	10.1038/s41598−020−61246−1
	=	sALS	27	25	Serum	Waller (2017)	10.1016/j.neurobiolaging.2017.03.027
hsa−miR−27a−3p	↓	sALS	14	8	Serum	Tasca (2016)#	10.5414/NP300889
	↓	ALS	10	20	Serum exosomes	Xu (2018)	10.5582/irdr.2017.01091
	=	ALS	23	30	Serum	Raheja (2018)	10.1002/mus.26106
	=	ALS	7	6	Serum	De Luna (2020)	10.1038/s41598−020−61246−1
	=	sALS	27	25	Serum	Waller (2017)	10.1016/j.neurobiolaging.2017.03.027
hsa−miR−27b−3p	↓	sALS	50	15	Peripheral blood	Liguori (2018)	10.3389/fnmol.2018.00288
	=	sALS	32	10	CSF	Waller (2018)	10.3389/fnins.2017.00731
	=	ALS	7	6	Serum	De Luna (2020)	10.1038/s41598−020−61246−1
	=	ALS	7	3	Serum exosomes	Pregnolato (2021)	10.3390/biom11081220
	=	sALS	27	25	Serum	Waller (2017)	10.1016/j.neurobiolaging.2017.03.027
hsa−miR−28−3p	↓	sALS	50	15	Peripheral blood	Liguori (2018)	10.3389/fnmol.2018.00288
	=	sALS	32	10	CSF	Waller (2018)	10.3389/fnins.2017.00731
	=	ALS	7	6	Serum	De Luna (2020)	10.1038/s41598−020−61246−1
	=	sALS	27	25	Serum	Waller (2017)	10.1016/j.neurobiolaging.2017.03.027
hsa−miR−29a−3p	↑	ALS	23	30	Serum	Raheja (2018)	10.1002/mus.26106
	=	ALS	7	6	Serum	De Luna (2020)	10.1038/s41598−020−61246−1
	=	sALS	27	25	Serum	Waller (2017)	10.1016/j.neurobiolaging.2017.03.027
hsa−miR−29b−3p	↑	ALS	23	30	Serum	Raheja (2018)	10.1002/mus.26106
	↓	ALS	10	10	Plasma NEE	Banack (2020)	http://dx.doi.org/10.1098/rsob.200116
	↓	ALS	10	10	Plasma NEE	Banack (2020)	http://dx.doi.org/10.1098/rsob.200116
	=	ALS	7	6	Serum	De Luna (2020)	10.1038/s41598−020−61246−1
	↓	ALS	50	50	Plasma NEE	Banack (2022)	10.1016/j.jns.2022.120396
	=	sALS	27	25	Serum	Waller (2017)	10.1016/j.neurobiolaging.2017.03.027
hsa−miR−29c−3p	↑	ALS	23	30	Serum	Raheja (2018)	10.1002/mus.26106
	=	ALS	7	6	Serum	De Luna (2020)	10.1038/s41598−020−61246−1
	=	sALS	27	25	Serum	Waller (2017)	10.1016/j.neurobiolaging.2017.03.027
hsa−miR−30b−5p	↓	sALS	50	15	Peripheral blood	Liguori (2018)	10.3389/fnmol.2018.00288
	=	ALS	23	30	Serum	Raheja (2018)	10.1002/mus.26106
	=	ALS	53	23	Serum	De Luna (2020)	10.1038/s41598−020−61246−1
	↓	ALS	7	6	Serum	De Luna (2020)	10.1038/s41598−020−61246−1
	=	sALS	27	25	Serum	Waller (2017)	10.1016/j.neurobiolaging.2017.03.027
hsa−miR−30c−5p	↓	sALS	50	15	Peripheral blood	Liguori (2018)	10.3389/fnmol.2018.00288
	=	ALS	53	23	Serum	De Luna (2020)	10.1038/s41598−020−61246−1
	↓	ALS	7	6	Serum	De Luna (2020)	10.1038/s41598−020−61246−1
	=	sALS	27	25	Serum	Waller (2017)	10.1016/j.neurobiolaging.2017.03.027
hsa−miR−30e−3p	=	ALS	23	30	Serum	Raheja (2018)	10.1002/mus.26106
	=	ALS	53	23	Serum	De Luna (2020)	10.1038/s41598−020−61246−1
	↓	ALS	7	6	Serum	De Luna (2020)	10.1038/s41598−020−61246−1
	=	sALS	27	25	Serum	Waller (2017)	10.1016/j.neurobiolaging.2017.03.027
hsa−miR−30e−5p	=	ALS	23	30	Serum	Raheja (2018)	10.1002/mus.26106
	=	ALS	7	6	Serum	De Luna (2020)	10.1038/s41598−020−61246−1
	=	sALS	27	25	Serum	Waller (2017)	10.1016/j.neurobiolaging.2017.03.027
hsa−miR−320a	↓	ALS	23	30	Serum	Raheja (2018)	10.1002/mus.26106
	=	ALS	7	6	Serum	De Luna (2020)	10.1038/s41598−020−61246−1
	=	sALS	27	25	Serum	Waller (2017)	10.1016/j.neurobiolaging.2017.03.027
hsa−miR−320b	↓	ALS	23	30	Serum	Raheja (2018)	10.1002/mus.26106
	=	ALS	7	6	Serum	De Luna (2020)	10.1038/s41598−020−61246−1
	=	sALS	27	25	Serum	Waller (2017)	10.1016/j.neurobiolaging.2017.03.027
hsa−miR−320c	↓	ALS	23	30	Serum	Raheja (2018)	10.1002/mus.26106
	=	ALS	7	6	Serum	De Luna (2020)	10.1038/s41598−020−61246−1
hsa−miR−32−5p	↑	ALS	23	30	Serum	Raheja (2018)	10.1002/mus.26106
	=	ALS	7	6	Serum	De Luna (2020)	10.1038/s41598−020−61246−1
	=	sALS	27	25	Serum	Waller (2017)	10.1016/j.neurobiolaging.2017.03.027
hsa−miR−335−5p	↓	ALS	53	23	Serum	De Luna (2020)	10.1038/s41598−020−61246−1
	↓	ALS	7	6	Serum	De Luna (2020)	10.1038/s41598−020−61246−1
	=	ALS	55	19	CSF	Rizzuti (2022)	10.1007/s00018−022−04217−1
	=	sALS	27	25	Serum	Waller (2017)	10.1016/j.neurobiolaging.2017.03.027
hsa−miR−338−3p	↑	sALS	14	14	Leukocytes	De Felice (2012)	http://dx.doi.org/10.1016/j.gene.2012.07.058
	↑	sALS	72	62	Leukocytes	De Felice (2014)	10.1007/s10048−014−0420−2
	↑	sALS	10	10	Serum	De Felice (2014)	10.1007/s10048−014−0420−2
	↑	sALS	10	10	CSF	De Felice (2014)	10.1007/s10048−014−0420−2
	↑	sALS	20	20	Leukocytes	De Felice (2014)	10.1007/s10048−014−0420−2
	=	ALS	23	30	Serum	Raheja (2018)	10.1002/mus.26106
	↑	sALS	84	27	Leukocytes	Vrabec (2018)	10.3389/fnmol.2018.00106
	=	ALS	7	6	Serum	De Luna (2020)	10.1038/s41598−020−61246−1
	=	sALS	27	25	Serum	Waller (2017)	10.1016/j.neurobiolaging.2017.03.027
hsa−miR−33a−3p	↓	ALS	23	30	Serum	Raheja (2018)	10.1002/mus.26106
	=	sALS	27	25	Serum	Waller (2017)	10.1016/j.neurobiolaging.2017.03.027
hsa−miR−340−5p	↓	ALS	23	30	Serum	Raheja (2018)	10.1002/mus.26106
	=	sALS	27	25	Serum	Waller (2017)	10.1016/j.neurobiolaging.2017.03.027
hsa−miR−342−3p	↓	sALS	50	15	Peripheral blood	Liguori (2018)	10.3389/fnmol.2018.00288
	=	ALS	7	6	Serum	De Luna (2020)	10.1038/s41598−020−61246−1
	=	sALS	27	25	Serum	Waller (2017)	10.1016/j.neurobiolaging.2017.03.027
hsa−miR−34a−3p	↑	ALS	23	30	Serum	Raheja (2018)	10.1002/mus.26106
	↑	ALS	55	19	CSF	Rizzuti (2022)	10.1007/s00018−022−04217−1
	↑	fALS	27	19	CSF	Rizzuti (2022)	10.1007/s00018−022−04217−1
	=	sALS	27	25	Serum	Waller (2017)	10.1016/j.neurobiolaging.2017.03.027
hsa−miR−34a−5p	=	sALS	83	61	Leukocytes	Chen (2016)#	10.3389/fnmol.2016.00069
	↑	ALS	23	30	Serum	Raheja (2018)	10.1002/mus.26106
	=	ALS	7	6	Serum	De Luna (2020)	10.1038/s41598−020−61246−1
	=	ALS	55	19	CSF	Rizzuti (2022)	10.1007/s00018−022−04217−1
	=	sALS	27	25	Serum	Waller (2017)	10.1016/j.neurobiolaging.2017.03.027
hsa−miR−374b−5p	↓	sALS	23	22	Serum	Waller (2017)	10.1016/j.neurobiolaging.2017.03.027
	=	ALS	7	6	Serum	De Luna (2020)	10.1038/s41598−020−61246−1
hsa−miR−421	=	ALS	53	23	Serum	De Luna (2020)	10.1038/s41598−020−61246−1
	↓	ALS	7	6	Serum	De Luna (2020)	10.1038/s41598−020−61246−1
	=	sALS	27	25	Serum	Waller (2017)	10.1016/j.neurobiolaging.2017.03.027
hsa−miR−423−3p	↓	ALS	23	30	Serum	Raheja (2018)	10.1002/mus.26106
	=	ALS	53	23	Serum	De Luna (2020)	10.1038/s41598−020−61246−1
	↓	ALS	7	6	Serum	De Luna (2020)	10.1038/s41598−020−61246−1
	↓	sALS	19	11	Serum	Dobrowolny (2021)	10.1038/s41420−020−00397−6
	↓	fALS	4	11	Serum	Dobrowolny (2021)	10.1038/s41420−020−00397−6
	=	sALS	27	25	Serum	Waller (2017)	10.1016/j.neurobiolaging.2017.03.027
hsa−miR−424−5p	↑	ALS	39	39	Plasma	Andrade (2016)	http://dx.doi.org/10.1016/j.jns.2016.06.046
	=	ALS	23	30	Serum	Raheja (2018)	10.1002/mus.26106
	=	ALS	7	6	Serum	De Luna (2020)	10.1038/s41598−020−61246−1
	=	sALS	27	25	Serum	Waller (2017)	10.1016/j.neurobiolaging.2017.03.027
hsa−miR−425−5p	↓	sALS	50	15	Peripheral blood	Liguori (2018)	10.3389/fnmol.2018.00288
	↓	ALS	23	30	Serum	Raheja (2018)	10.1002/mus.26106
	=	ALS	7	6	Serum	De Luna (2020)	10.1038/s41598−020−61246−1
	=	sALS	27	25	Serum	Waller (2017)	10.1016/j.neurobiolaging.2017.03.027
hsa−miR−451a	↓	sALS	83	61	Leukocytes	Chen (2016)#	10.3389/fnmol.2016.00069
	↓	sALS	50	15	Peripheral blood	Liguori (2018)	10.3389/fnmol.2018.00288
	=	ALS	23	30	Serum	Raheja (2018)	10.1002/mus.26106
	↑	sALS	84	27	Leukocytes	Vrabec (2018)	10.3389/fnmol.2018.00106
	=	ALS−SP	24	24	Serum	Joilin (2020)	10.1093/braincomms/fcaa053
	=	ALS−FP	24	24	Serum	Joilin (2020)	10.1093/braincomms/fcaa053
	=	ALS	7	6	Serum	De Luna (2020)	10.1038/s41598−020−61246−1
	=	ALS	7	3	Serum exosomes	Pregnolato (2021)	10.3390/biom11081220
	=	sALS	27	25	Serum	Waller (2017)	10.1016/j.neurobiolaging.2017.03.027
hsa−miR−454−3p	=	ALS	53	23	Serum	De Luna (2020)	10.1038/s41598−020−61246−1
	↓	ALS	7	6	Serum	De Luna (2020)	10.1038/s41598−020−61246−1
	=	sALS	27	25	Serum	Waller (2017)	10.1016/j.neurobiolaging.2017.03.027
hsa−miR−484	↓	ALS	23	30	Serum	Raheja (2018)	10.1002/mus.26106
	=	ALS	7	6	Serum	De Luna (2020)	10.1038/s41598−020−61246−1
	=	sALS	27	25	Serum	Waller (2017)	10.1016/j.neurobiolaging.2017.03.027
hsa−miR−486−5p	=	ALS	23	30	Serum	Raheja (2018)	10.1002/mus.26106
	=	sALS	32	10	CSF	Waller (2018)	10.3389/fnins.2017.00731
	=	ALS	7	6	Serum	De Luna (2020)	10.1038/s41598−020−61246−1
	↑	K−ALS	5	16	Serum	Arakawa (2020)	10.1016/j.brainres.2020.147035
	↑	K−ALS	5	17	Serum	Arakawa (2020)	10.1016/j.brainres.2020.147035
	=	sALS	9	16	Serum	Arakawa (2020)	10.1016/j.brainres.2020.147035
	=	sALS	27	25	Serum	Waller (2017)	10.1016/j.neurobiolaging.2017.03.027
hsa−miR−525−5p	↑	ALS	23	30	Serum	Raheja (2018)	10.1002/mus.26106
	=	sALS	27	25	Serum	Waller (2017)	10.1016/j.neurobiolaging.2017.03.027
hsa−miR−532−5p	↓	sALS	50	15	Peripheral blood	Liguori (2018)	10.3389/fnmol.2018.00288
	=	ALS	23	30	Serum	Raheja (2018)	10.1002/mus.26106
	=	ALS	7	6	Serum	De Luna (2020)	10.1038/s41598−020−61246−1
	=	sALS	27	25	Serum	Waller (2017)	10.1016/j.neurobiolaging.2017.03.027
hsa−miR−550a−3p	↓	sALS	50	15	Peripheral blood	Liguori (2018)	10.3389/fnmol.2018.00288
	=	sALS	27	25	Serum	Waller (2017)	10.1016/j.neurobiolaging.2017.03.027
hsa−miR−574−5p	↑	sALS	22	24	CSF	Freischmidt (2013)	10.1186/2051−5960−1−42
	=	sALS	22	24	Serum	Freischmidt (2013)	10.1186/2051−5960−1−42
hsa−miR−584−5p	↓	sALS	50	15	Peripheral blood	Liguori (2018)	10.3389/fnmol.2018.00288
	=	ALS	23	30	Serum	Raheja (2018)	10.1002/mus.26106
	=	ALS	7	6	Serum	De Luna (2020)	10.1038/s41598−020−61246−1
	=	sALS	27	25	Serum	Waller (2017)	10.1016/j.neurobiolaging.2017.03.027
hsa−miR−625−3p	↑	fALS	27	19	CSF	Rizzuti (2022)	10.1007/s00018−022−04217−1
	=	ALS	55	19	CSF	Rizzuti (2022)	10.1007/s00018−022−04217−1
	=	sALS	27	25	Serum	Waller (2017)	10.1016/j.neurobiolaging.2017.03.027
hsa−miR−638	↑	sALS	84	27	Leukocytes	Vrabec (2018)	10.3389/fnmol.2018.00106
	=	sALS	27	25	Serum	Waller (2017)	10.1016/j.neurobiolaging.2017.03.027
hsa−miR−652−3p	↓	ALS	23	30	Serum	Raheja (2018)	10.1002/mus.26106
	=	ALS	7	6	Serum	De Luna (2020)	10.1038/s41598−020−61246−1
	=	sALS	27	25	Serum	Waller (2017)	10.1016/j.neurobiolaging.2017.03.027
hsa−miR−663a	=	sALS	22	24	CSF	Freischmidt (2013)	10.1186/2051−5960−1−42
	=	sALS	22	24	Serum	Freischmidt (2013)	10.1186/2051−5960−1−42
	↑	sALS	84	27	Leukocytes	Vrabec (2018)	10.3389/fnmol.2018.00106
hsa−miR−7−1−3p	↓	ALS	23	30	Serum	Raheja (2018)	10.1002/mus.26106
	=	ALS	7	6	Serum	De Luna (2020)	10.1038/s41598−020−61246−1
	=	sALS	27	25	Serum	Waller (2017)	10.1016/j.neurobiolaging.2017.03.027
hsa−miR−7a−5p	=	ALS	53	23	Serum	De Luna (2020)	10.1038/s41598−020−61246−1
	↓	ALS	7	6	Serum	De Luna (2020)	10.1038/s41598−020−61246−1
hsa−miR−92a−3p	=	ALS−FP	24	46	Serum	Joilin (2020)	10.1093/braincomms/fcaa053
	=	ALS−SP	27	46	Serum	Joilin (2020)	10.1093/braincomms/fcaa053
	=	ALS−SP	24	24	Serum	Joilin (2020)	10.1093/braincomms/fcaa053
	=	ALS−FP	24	24	Serum	Joilin (2020)	10.1093/braincomms/fcaa053
	=	ALS	7	6	Serum	De Luna (2020)	10.1038/s41598−020−61246−1
	↑	K−ALS	5	16	Serum	Arakawa (2020)	10.1016/j.brainres.2020.147035
	↑	K−ALS	5	17	Serum	Arakawa (2020)	10.1016/j.brainres.2020.147035
	=	sALS	9	16	Serum	Arakawa (2020)	10.1016/j.brainres.2020.147035
	=	ALS−FP	16	18	CSF	Joilin (2022)	https://doi.org/10.1080/07853890.2022.2138530
	=	ALS−SP	24	18	CSF	Joilin (2022)	https://doi.org/10.1080/07853890.2022.2138530
	=	ALS	40	18	CSF	Joilin (2022)	https://doi.org/10.1080/07853890.2022.2138530
	=	sALS	27	25	Serum	Waller (2017)	10.1016/j.neurobiolaging.2017.03.027
hsa−miR−93−5p	↓	sALS	50	15	Peripheral blood	Liguori (2018)	10.3389/fnmol.2018.00288
	=	ALS	7	6	Serum	De Luna (2020)	10.1038/s41598−020−61246−1
	=	sALS	27	25	Serum	Waller (2017)	10.1016/j.neurobiolaging.2017.03.027
hsa−miR−9−5p	↑	sALS	84	27	Leukocytes	Vrabec (2018)	10.3389/fnmol.2018.00106
	=	sALS	22	24	CSF	Freischmidt (2013)	10.1186/2051−5960−1−42
	=	sALS	22	24	Serum	Freischmidt (2013)	10.1186/2051−5960−1−42
	=	sALS	32	10	CSF	Waller (2018)	10.3389/fnins.2017.00731
	=	sALS	27	25	Serum	Waller (2017)	10.1016/j.neurobiolaging.2017.03.027
Consistently unregulated
hsa−let−7a−3p	=	ALS	23	30	Serum	Raheja (2018)	10.1002/mus.26106
	=	sALS	27	25	Serum	Waller (2017)	10.1016/j.neurobiolaging.2017.03.027
hsa−let−7b−3p	=	ALS	7	6	Serum	De Luna (2020)	10.1038/s41598−020−61246−1
	=	sALS	27	25	Serum	Waller (2017)	10.1016/j.neurobiolaging.2017.03.027
hsa−let−7e−5p	=	ALS	23	30	Serum	Raheja (2018)	10.1002/mus.26106
	=	ALS	7	6	Serum	De Luna (2020)	10.1038/s41598−020−61246−1
	=	sALS	27	25	Serum	Waller (2017)	10.1016/j.neurobiolaging.2017.03.027
hsa−let−7g−3p	=	ALS	23	30	Serum	Raheja (2018)	10.1002/mus.26106
	=	sALS	27	25	Serum	Waller (2017)	10.1016/j.neurobiolaging.2017.03.027
hsa−miR−10a−3p	=	ALS	23	30	Serum	Raheja (2018)	10.1002/mus.26106
	=	sALS	27	25	Serum	Waller (2017)	10.1016/j.neurobiolaging.2017.03.027
hsa−miR−10a−5p	=	ALS	23	30	Serum	Raheja (2018)	10.1002/mus.26106
	=	sALS	27	25	Serum	Waller (2017)	10.1016/j.neurobiolaging.2017.03.027
hsa−miR−10b−3p	=	ALS	23	30	Serum	Raheja (2018)	10.1002/mus.26106
	=	sALS	27	25	Serum	Waller (2017)	10.1016/j.neurobiolaging.2017.03.027
hsa−miR−122−3p	=	sALS	24	24	CSF	Benigni (2016)	10.1007/s12017−016−8396−8
	=	sALS	27	25	Serum	Waller (2017)	10.1016/j.neurobiolaging.2017.03.027
hsa−miR−124−3p	=	sALS	83	61	Leukocytes	Chen (2016)#	10.3389/fnmol.2016.00069
	=	ALS	23	30	Serum	Raheja (2018)	10.1002/mus.26106
	=	sALS	32	10	CSF	Waller (2018)	10.3389/fnins.2017.00731
	=	ALS	14	9	CSF exosomes	Yelick (2020)	10.1016/j.expneurol.2020.113414
	=	sALS	27	25	Serum	Waller (2017)	10.1016/j.neurobiolaging.2017.03.027
hsa−miR−125b−2−3p	=	sALS	32	10	CSF	Waller (2018)	10.3389/fnins.2017.00731
	=	sALS	27	25	Serum	Waller (2017)	10.1016/j.neurobiolaging.2017.03.027
hsa−miR−125b−5p	=	ALS	7	6	Serum	De Luna (2020)	10.1038/s41598−020−61246−1
	=	sALS	27	25	Serum	Waller (2017)	10.1016/j.neurobiolaging.2017.03.027
hsa−miR−1260a	=	ALS	7	6	Serum	De Luna (2020)	10.1038/s41598−020−61246−1
	=	sALS	27	25	Serum	Waller (2017)	10.1016/j.neurobiolaging.2017.03.027
hsa−miR−126−3p	=	ALS	23	30	Serum	Raheja (2018)	10.1002/mus.26106
	=	ALS	7	6	Serum	De Luna (2020)	10.1038/s41598−020−61246−1
	=	ALS	7	3	Serum exosomes	Pregnolato (2021)	10.3390/biom11081220
	=	sALS	27	25	Serum	Waller (2017)	10.1016/j.neurobiolaging.2017.03.027
hsa−miR−126−5p	=	ALS	7	6	Serum	De Luna (2020)	10.1038/s41598−020−61246−1
	=	sALS	27	25	Serum	Waller (2017)	10.1016/j.neurobiolaging.2017.03.027
hsa−miR−127−3p	=	sALS	24	24	CSF	Benigni (2016)	10.1007/s12017−016−8396−8
	=	ALS	23	30	Serum	Raheja (2018)	10.1002/mus.26106
	=	sALS	32	10	CSF	Waller (2018)	10.3389/fnins.2017.00731
	=	ALS	7	6	Serum	De Luna (2020)	10.1038/s41598−020−61246−1
	=	sALS	27	25	Serum	Waller (2017)	10.1016/j.neurobiolaging.2017.03.027
hsa−miR−1281	=	K−ALS	5	16	Serum	Arakawa (2020)	10.1016/j.brainres.2020.147035
	=	K−ALS	5	17	Serum	Arakawa (2020)	10.1016/j.brainres.2020.147035
	=	sALS	9	16	Serum	Arakawa (2020)	10.1016/j.brainres.2020.147035
hsa−miR−130b−5p	=	ALS	23	30	Serum	Raheja (2018)	10.1002/mus.26106
	=	sALS	27	25	Serum	Waller (2017)	10.1016/j.neurobiolaging.2017.03.027
hsa−miR−135a−5p	=	ALS	23	30	Serum	Raheja (2018)	10.1002/mus.26106
	=	sALS	27	25	Serum	Waller (2017)	10.1016/j.neurobiolaging.2017.03.027
hsa−miR−136−3p	=	ALS	23	30	Serum	Raheja (2018)	10.1002/mus.26106
	=	ALS	7	6	Serum	De Luna (2020)	10.1038/s41598−020−61246−1
	=	sALS	27	25	Serum	Waller (2017)	10.1016/j.neurobiolaging.2017.03.027
hsa−miR−136−5p	=	ALS	23	30	Serum	Raheja (2018)	10.1002/mus.26106
	=	ALS	7	6	Serum	De Luna (2020)	10.1038/s41598−020−61246−1
	=	sALS	27	25	Serum	Waller (2017)	10.1016/j.neurobiolaging.2017.03.027
hsa−miR−137	=	ALS	23	30	Serum	Raheja (2018)	10.1002/mus.26106
	=	sALS	27	25	Serum	Waller (2017)	10.1016/j.neurobiolaging.2017.03.027
hsa−miR−140−3p	=	ALS	23	30	Serum	Raheja (2018)	10.1002/mus.26106
	=	ALS	7	6	Serum	De Luna (2020)	10.1038/s41598−020−61246−1
	=	sALS	27	25	Serum	Waller (2017)	10.1016/j.neurobiolaging.2017.03.027
hsa−miR−140−5p	=	ALS	23	30	Serum	Raheja (2018)	10.1002/mus.26106
	=	ALS	7	6	Serum	De Luna (2020)	10.1038/s41598−020−61246−1
	=	sALS	27	25	Serum	Waller (2017)	10.1016/j.neurobiolaging.2017.03.027
hsa−miR−141−3p	=	ALS	23	30	Serum	Raheja (2018)	10.1002/mus.26106
	=	ALS	7	6	Serum	De Luna (2020)	10.1038/s41598−020−61246−1
	=	sALS	27	25	Serum	Waller (2017)	10.1016/j.neurobiolaging.2017.03.027
hsa−miR−142−5p	=	ALS	23	30	Serum	Raheja (2018)	10.1002/mus.26106
	=	sALS	32	10	CSF	Waller (2018)	10.3389/fnins.2017.00731
	=	ALS	7	6	Serum	De Luna (2020)	10.1038/s41598−020−61246−1
	=	sALS	27	25	Serum	Waller (2017)	10.1016/j.neurobiolaging.2017.03.027
hsa−miR−146b−5p	=	ALS	14	12	Plasma EVs	Saucier (2019)	10.1016/j.brainres.2018.12.016
	=	ALS	7	6	Serum	De Luna (2020)	10.1038/s41598−020−61246−1
	=	sALS	27	25	Serum	Waller (2017)	10.1016/j.neurobiolaging.2017.03.027
hsa−miR−150−5p	=	sALS	24	24	CSF	Benigni (2016)	10.1007/s12017−016−8396−8
	=	ALS	23	30	Serum	Raheja (2018)	10.1002/mus.26106
	=	sALS	32	10	CSF	Waller (2018)	10.3389/fnins.2017.00731
	=	ALS	7	6	Serum	De Luna (2020)	10.1038/s41598−020−61246−1
	=	sALS	27	25	Serum	Waller (2017)	10.1016/j.neurobiolaging.2017.03.027
hsa−miR−152−3p	=	ALS	7	6	Serum	De Luna (2020)	10.1038/s41598−020−61246−1
	=	sALS	27	25	Serum	Waller (2017)	10.1016/j.neurobiolaging.2017.03.027
hsa−miR−154−3p	=	ALS	23	30	Serum	Raheja (2018)	10.1002/mus.26106
	=	sALS	27	25	Serum	Waller (2017)	10.1016/j.neurobiolaging.2017.03.027
hsa−miR−154−5p	=	ALS	7	6	Serum	De Luna (2020)	10.1038/s41598−020−61246−1
	=	sALS	27	25	Serum	Waller (2017)	10.1016/j.neurobiolaging.2017.03.027
hsa−miR−155−5p	=	sALS	14	8	Serum	Tasca (2016)#	10.5414/NP300889
	=	ALS	23	30	Serum	Raheja (2018)	10.1002/mus.26106
	=	ALS	7	6	Serum	De Luna (2020)	10.1038/s41598−020−61246−1
	=	sALS	27	25	Serum	Waller (2017)	10.1016/j.neurobiolaging.2017.03.027
hsa−miR−17−3p	=	ALS	23	30	Serum	Raheja (2018)	10.1002/mus.26106
	=	sALS	27	25	Serum	Waller (2017)	10.1016/j.neurobiolaging.2017.03.027
hsa−miR−17−5p	=	ALS	12	12	Serum	Toivonen (2014)#	10.1371/journal.pone.0089065
	=	ALS	7	6	Serum	De Luna (2020)	10.1038/s41598−020−61246−1
	=	sALS	27	25	Serum	Waller (2017)	10.1016/j.neurobiolaging.2017.03.027
hsa−miR−181a−2−3p	=	sALS	50	15	Peripheral blood	Liguori (2018)	10.3389/fnmol.2018.00288
	=	ALS	23	30	Serum	Raheja (2018)	10.1002/mus.26106
	=	sALS	27	25	Serum	Waller (2017)	10.1016/j.neurobiolaging.2017.03.027
hsa−miR−181c−3p	=	ALS	23	30	Serum	Raheja (2018)	10.1002/mus.26106
	=	sALS	27	25	Serum	Waller (2017)	10.1016/j.neurobiolaging.2017.03.027
hsa−miR−183−3p	=	sALS	24	24	CSF	Benigni (2016)	10.1007/s12017−016−8396−8
	=	sALS	27	25	Serum	Waller (2017)	10.1016/j.neurobiolaging.2017.03.027
hsa−miR−18a−5p	=	ALS	23	30	Serum	Raheja (2018)	10.1002/mus.26106
	=	ALS	7	6	Serum	De Luna (2020)	10.1038/s41598−020−61246−1
	=	sALS	27	25	Serum	Waller (2017)	10.1016/j.neurobiolaging.2017.03.027
hsa−miR−18b−5p	=	ALS	7	6	Serum	De Luna (2020)	10.1038/s41598−020−61246−1
	=	sALS	27	25	Serum	Waller (2017)	10.1016/j.neurobiolaging.2017.03.027
hsa−miR−190a−5p	=	ALS	23	30	Serum	Raheja (2018)	10.1002/mus.26106
	=	sALS	27	25	Serum	Waller (2017)	10.1016/j.neurobiolaging.2017.03.027
hsa−miR−193a−5p	=	ALS	7	6	Serum	De Luna (2020)	10.1038/s41598−020−61246−1
	=	sALS	27	25	Serum	Waller (2017)	10.1016/j.neurobiolaging.2017.03.027
hsa−miR−196a−5p	=	ALS−FP	16	18	CSF	Joilin (2022)	https://doi.org/10.1080/07853890.2022.2138530
	=	ALS−SP	24	18	CSF	Joilin (2022)	https://doi.org/10.1080/07853890.2022.2138530
	=	ALS	40	18	CSF	Joilin (2022)	https://doi.org/10.1080/07853890.2022.2138530
	=	sALS	27	25	Serum	Waller (2017)	10.1016/j.neurobiolaging.2017.03.027
hsa−miR−196b−3p	=	ALS	23	30	Serum	Raheja (2018)	10.1002/mus.26106
	=	sALS	27	25	Serum	Waller (2017)	10.1016/j.neurobiolaging.2017.03.027
hsa−miR−197−3p	=	ALS	7	6	Serum	De Luna (2020)	10.1038/s41598−020−61246−1
	=	sALS	27	25	Serum	Waller (2017)	10.1016/j.neurobiolaging.2017.03.027
hsa−miR−200a−3p	=	ALS	7	6	Serum	De Luna (2020)	10.1038/s41598−020−61246−1
	=	sALS	27	25	Serum	Waller (2017)	10.1016/j.neurobiolaging.2017.03.027
hsa−miR−200b−5p	=	ALS	23	30	Serum	Raheja (2018)	10.1002/mus.26106
	=	sALS	27	25	Serum	Waller (2017)	10.1016/j.neurobiolaging.2017.03.027
hsa−miR−200c−3p	=	ALS	7	6	Serum	De Luna (2020)	10.1038/s41598−020−61246−1
	=	sALS	27	25	Serum	Waller (2017)	10.1016/j.neurobiolaging.2017.03.027
hsa−miR−204−5p	=	sALS	24	24	CSF	Benigni (2016)	10.1007/s12017−016−8396−8
	=	sALS	20	20	Serum	Matamala (2018)	10.1016/j.neurobiolaging.2017.12.020
	=	sALS	27	25	Serum	Waller (2017)	10.1016/j.neurobiolaging.2017.03.027
hsa−miR−205−5p	=	ALS	23	30	Serum	Raheja (2018)	10.1002/mus.26106
	=	sALS	20	20	Serum	Matamala (2018)	10.1016/j.neurobiolaging.2017.12.020
	=	ALS	7	6	Serum	De Luna (2020)	10.1038/s41598−020−61246−1
	=	sALS	27	25	Serum	Waller (2017)	10.1016/j.neurobiolaging.2017.03.027
hsa−miR−208a−3p	=	ALS	7	6	Serum	De Luna (2020)	10.1038/s41598−020−61246−1
	=	sALS	27	25	Serum	Waller (2017)	10.1016/j.neurobiolaging.2017.03.027
hsa−miR−20a−3p	=	sALS	23	22	Serum	Waller (2017)	10.1016/j.neurobiolaging.2017.03.027
	=	ALS	23	30	Serum	Raheja (2018)	10.1002/mus.26106
hsa−miR−20a−5p	=	ALS	12	12	Serum	Toivonen (2014)#	10.1371/journal.pone.0089065
	=	ALS	23	30	Serum	Raheja (2018)	10.1002/mus.26106
	=	ALS	7	6	Serum	De Luna (2020)	10.1038/s41598−020−61246−1
	=	ALS	7	3	Serum exosomes	Pregnolato (2021)	10.3390/biom11081220
	=	sALS	27	25	Serum	Waller (2017)	10.1016/j.neurobiolaging.2017.03.027
hsa−miR−20b−5p	=	ALS	7	6	Serum	De Luna (2020)	10.1038/s41598−020−61246−1
	=	sALS	27	25	Serum	Waller (2017)	10.1016/j.neurobiolaging.2017.03.027
hsa−miR−210−3p	=	ALS	23	30	Serum	Raheja (2018)	10.1002/mus.26106
	=	ALS	7	6	Serum	De Luna (2020)	10.1038/s41598−020−61246−1
	=	sALS	27	25	Serum	Waller (2017)	10.1016/j.neurobiolaging.2017.03.027
hsa−miR−21−3p	=	ALS	23	30	Serum	Raheja (2018)	10.1002/mus.26106
	=	sALS	27	25	Serum	Waller (2017)	10.1016/j.neurobiolaging.2017.03.027
hsa−miR−214−3p	=	sALS	23	22	Serum	Waller (2017)	10.1016/j.neurobiolaging.2017.03.027
	=	ALS	23	30	Serum	Raheja (2018)	10.1002/mus.26106
hsa−miR−215−5p	=	ALS	7	6	Serum	De Luna (2020)	10.1038/s41598−020−61246−1
	=	sALS	27	25	Serum	Waller (2017)	10.1016/j.neurobiolaging.2017.03.027
hsa−miR−222−3p	=	ALS	7	6	Serum	De Luna (2020)	10.1038/s41598−020−61246−1
	=	sALS	27	25	Serum	Waller (2017)	10.1016/j.neurobiolaging.2017.03.027
hsa−miR−223−5p	=	ALS	7	6	Serum	De Luna (2020)	10.1038/s41598−020−61246−1
	=	sALS	27	25	Serum	Waller (2017)	10.1016/j.neurobiolaging.2017.03.027
hsa−miR−22−5p	=	ALS	23	30	Serum	Raheja (2018)	10.1002/mus.26106
	=	ALS	7	6	Serum	De Luna (2020)	10.1038/s41598−020−61246−1
	=	sALS	27	25	Serum	Waller (2017)	10.1016/j.neurobiolaging.2017.03.027
hsa−miR−23b−3p	=	ALS	7	6	Serum	De Luna (2020)	10.1038/s41598−020−61246−1
	=	sALS	27	25	Serum	Waller (2017)	10.1016/j.neurobiolaging.2017.03.027
hsa−miR−24-3p	=	ALS	12	12	Serum	Toivonen (2014)#	10.1371/journal.pone.0089065
	=	ALS	7	6	Serum	De Luna (2020)	10.1038/s41598−020−61246−1
hsa−miR−25−3p	=	sALS	50	15	Peripheral blood	Liguori (2018)	10.3389/fnmol.2018.00288
	=	ALS	23	30	Serum	Raheja (2018)	10.1002/mus.26106
	=	ALS	7	6	Serum	De Luna (2020)	10.1038/s41598−020−61246−1
	=	sALS	27	25	Serum	Waller (2017)	10.1016/j.neurobiolaging.2017.03.027
hsa−miR−26a−1−3p	=	ALS	23	30	Serum	Raheja (2018)	10.1002/mus.26106
	=	sALS	27	25	Serum	Waller (2017)	10.1016/j.neurobiolaging.2017.03.027
hsa−miR−27a−5p	=	ALS	23	30	Serum	Raheja (2018)	10.1002/mus.26106
	=	sALS	27	25	Serum	Waller (2017)	10.1016/j.neurobiolaging.2017.03.027
hsa−miR−27b−5p	=	ALS	23	30	Serum	Raheja (2018)	10.1002/mus.26106
	=	sALS	27	25	Serum	Waller (2017)	10.1016/j.neurobiolaging.2017.03.027
hsa−miR−28−5p	=	ALS	23	30	Serum	Raheja (2018)	10.1002/mus.26106
	=	ALS	7	6	Serum	De Luna (2020)	10.1038/s41598−020−61246−1
	=	sALS	27	25	Serum	Waller (2017)	10.1016/j.neurobiolaging.2017.03.027
hsa−miR−296−5p	=	ALS	23	30	Serum	Raheja (2018)	10.1002/mus.26106
	=	sALS	27	25	Serum	Waller (2017)	10.1016/j.neurobiolaging.2017.03.027
hsa−miR−299−5p	=	ALS	23	30	Serum	Raheja (2018)	10.1002/mus.26106
	=	sALS	27	25	Serum	Waller (2017)	10.1016/j.neurobiolaging.2017.03.027
hsa−miR−29a−5p	=	ALS	23	30	Serum	Raheja (2018)	10.1002/mus.26106
	=	sALS	27	25	Serum	Waller (2017)	10.1016/j.neurobiolaging.2017.03.027
hsa−miR−301a−3p	=	ALS	7	6	Serum	De Luna (2020)	10.1038/s41598−020−61246−1
	=	sALS	27	25	Serum	Waller (2017)	10.1016/j.neurobiolaging.2017.03.027
hsa−miR−302d−5p	=	ALS	23	30	Serum	Raheja (2018)	10.1002/mus.26106
	=	sALS	27	25	Serum	Waller (2017)	10.1016/j.neurobiolaging.2017.03.027
hsa−miR−30a−5p	=	ALS	7	6	Serum	De Luna (2020)	10.1038/s41598−020−61246−1
	=	sALS	27	25	Serum	Waller (2017)	10.1016/j.neurobiolaging.2017.03.027
hsa−miR−30d−5p	=	ALS	7	6	Serum	De Luna (2020)	10.1038/s41598−020−61246−1
	=	sALS	27	25	Serum	Waller (2017)	10.1016/j.neurobiolaging.2017.03.027
hsa−miR−32−3p	=	ALS	23	30	Serum	Raheja (2018)	10.1002/mus.26106
	=	sALS	27	25	Serum	Waller (2017)	10.1016/j.neurobiolaging.2017.03.027
hsa−miR−324−3p	=	ALS	7	6	Serum	De Luna (2020)	10.1038/s41598−020−61246−1
	=	sALS	27	25	Serum	Waller (2017)	10.1016/j.neurobiolaging.2017.03.027
hsa−miR−324−5p	=	ALS	23	30	Serum	Raheja (2018)	10.1002/mus.26106
	=	ALS	7	6	Serum	De Luna (2020)	10.1038/s41598−020−61246−1
	=	sALS	27	25	Serum	Waller (2017)	10.1016/j.neurobiolaging.2017.03.027
hsa−miR−326	=	ALS	23	30	Serum	Raheja (2018)	10.1002/mus.26106
	=	ALS	7	6	Serum	De Luna (2020)	10.1038/s41598−020−61246−1
	=	sALS	27	25	Serum	Waller (2017)	10.1016/j.neurobiolaging.2017.03.027
hsa−miR−328−3p	=	ALS	7	6	Serum	De Luna (2020)	10.1038/s41598−020−61246−1
	=	sALS	27	25	Serum	Waller (2017)	10.1016/j.neurobiolaging.2017.03.027
hsa−miR−330−3p	=	ALS	23	30	Serum	Raheja (2018)	10.1002/mus.26106
	=	sALS	27	25	Serum	Waller (2017)	10.1016/j.neurobiolaging.2017.03.027
hsa−miR−331−3p	=	sALS	23	22	Serum	Waller (2017)	10.1016/j.neurobiolaging.2017.03.027
	=	ALS	23	30	Serum	Raheja (2018)	10.1002/mus.26106
	=	ALS	7	6	Serum	De Luna (2020)	10.1038/s41598−020−61246−1
hsa−miR−335−3p	=	ALS	7	6	Serum	De Luna (2020)	10.1038/s41598−020−61246−1
	=	ALS	55	19	CSF	Rizzuti (2022)	10.1007/s00018−022−04217−1
	=	sALS	27	25	Serum	Waller (2017)	10.1016/j.neurobiolaging.2017.03.027
hsa−miR−337−3p	=	ALS	23	30	Serum	Raheja (2018)	10.1002/mus.26106
	=	sALS	27	25	Serum	Waller (2017)	10.1016/j.neurobiolaging.2017.03.027
hsa−miR−339−3p	=	ALS	7	6	Serum	De Luna (2020)	10.1038/s41598−020−61246−1
	=	sALS	27	25	Serum	Waller (2017)	10.1016/j.neurobiolaging.2017.03.027
hsa−miR−339−5p	=	ALS	7	6	Serum	De Luna (2020)	10.1038/s41598−020−61246−1
	=	sALS	27	25	Serum	Waller (2017)	10.1016/j.neurobiolaging.2017.03.027
hsa−miR−33a−5p	=	ALS	23	30	Serum	Raheja (2018)	10.1002/mus.26106
	=	ALS	7	6	Serum	De Luna (2020)	10.1038/s41598−020−61246−1
	=	sALS	27	25	Serum	Waller (2017)	10.1016/j.neurobiolaging.2017.03.027
hsa−miR−346	=	ALS	23	30	Serum	Raheja (2018)	10.1002/mus.26106
	=	sALS	27	25	Serum	Waller (2017)	10.1016/j.neurobiolaging.2017.03.027
hsa−miR−3613−3p	=	K−ALS	5	16	Serum	Arakawa (2020)	10.1016/j.brainres.2020.147035
	=	K−ALS	5	17	Serum	Arakawa (2020)	10.1016/j.brainres.2020.147035
	=	sALS	9	16	Serum	Arakawa (2020)	10.1016/j.brainres.2020.147035
hsa−miR−3613−5p	=	K−ALS	5	16	Serum	Arakawa (2020)	10.1016/j.brainres.2020.147035
	=	K−ALS	5	17	Serum	Arakawa (2020)	10.1016/j.brainres.2020.147035
	=	sALS	9	16	Serum	Arakawa (2020)	10.1016/j.brainres.2020.147035
hsa−miR−361−3p	=	ALS	23	30	Serum	Raheja (2018)	10.1002/mus.26106
	=	sALS	27	25	Serum	Waller (2017)	10.1016/j.neurobiolaging.2017.03.027
hsa−miR−361−5p	=	ALS	7	6	Serum	De Luna (2020)	10.1038/s41598−020−61246−1
	=	sALS	27	25	Serum	Waller (2017)	10.1016/j.neurobiolaging.2017.03.027
hsa−miR−362−3p	=	ALS	7	6	Serum	De Luna (2020)	10.1038/s41598−020−61246−1
	=	sALS	27	25	Serum	Waller (2017)	10.1016/j.neurobiolaging.2017.03.027
hsa−miR−363−3p	=	ALS	23	30	Serum	Raheja (2018)	10.1002/mus.26106
	=	ALS	7	6	Serum	De Luna (2020)	10.1038/s41598−020−61246−1
	=	sALS	27	25	Serum	Waller (2017)	10.1016/j.neurobiolaging.2017.03.027
hsa−miR−365a−3p	=	ALS	23	30	Serum	Raheja (2018)	10.1002/mus.26106
	=	ALS	7	6	Serum	De Luna (2020)	10.1038/s41598−020−61246−1
hsa−miR−374a−5p	=	ALS	7	6	Serum	De Luna (2020)	10.1038/s41598−020−61246−1
	=	sALS	27	25	Serum	Waller (2017)	10.1016/j.neurobiolaging.2017.03.027
hsa−miR−375-3p	=	ALS	7	6	Serum	De Luna (2020)	10.1038/s41598−020−61246−1
	=	sALS	20	20	Serum	Matamala (2018)	10.1016/j.neurobiolaging.2017.12.020
hsa−miR−376a−3p	=	ALS	7	6	Serum	De Luna (2020)	10.1038/s41598−020−61246−1
	=	sALS	27	25	Serum	Waller (2017)	10.1016/j.neurobiolaging.2017.03.027
hsa−miR−376b−3p	=	ALS	23	30	Serum	Raheja (2018)	10.1002/mus.26106
	=	sALS	27	25	Serum	Waller (2017)	10.1016/j.neurobiolaging.2017.03.027
hsa−miR−376c−3p	=	ALS	7	6	Serum	De Luna (2020)	10.1038/s41598−020−61246−1
	=	sALS	27	25	Serum	Waller (2017)	10.1016/j.neurobiolaging.2017.03.027
hsa−miR−377−3p	=	ALS	23	30	Serum	Raheja (2018)	10.1002/mus.26106
	=	sALS	27	25	Serum	Waller (2017)	10.1016/j.neurobiolaging.2017.03.027
hsa−miR−378a−3p	=	sALS	32	10	CSF	Waller (2018)	10.3389/fnins.2017.00731
	=	sALS	27	25	Serum	Waller (2017)	10.1016/j.neurobiolaging.2017.03.027
hsa−miR−382−5p	=	ALS	7	6	Serum	De Luna (2020)	10.1038/s41598−020−61246−1
	=	sALS	27	25	Serum	Waller (2017)	10.1016/j.neurobiolaging.2017.03.027
hsa−miR−409−3p	=	sALS	50	15	Peripheral blood	Liguori (2018)	10.3389/fnmol.2018.00288
	=	ALS	7	6	Serum	De Luna (2020)	10.1038/s41598−020−61246−1
	=	sALS	27	25	Serum	Waller (2017)	10.1016/j.neurobiolaging.2017.03.027
hsa−miR−423−5p	=	ALS	7	6	Serum	De Luna (2020)	10.1038/s41598−020−61246−1
	=	sALS	27	25	Serum	Waller (2017)	10.1016/j.neurobiolaging.2017.03.027
hsa−miR−425−3p	=	ALS	7	6	Serum	De Luna (2020)	10.1038/s41598−020−61246−1
	=	sALS	27	25	Serum	Waller (2017)	10.1016/j.neurobiolaging.2017.03.027
hsa−miR−433−3p	=	ALS	23	30	Serum	Raheja (2018)	10.1002/mus.26106
	=	sALS	27	25	Serum	Waller (2017)	10.1016/j.neurobiolaging.2017.03.027
hsa−miR−4497	=	K−ALS	5	16	Serum	Arakawa (2020)	10.1016/j.brainres.2020.147035
	=	K−ALS	5	17	Serum	Arakawa (2020)	10.1016/j.brainres.2020.147035
	=	sALS	9	16	Serum	Arakawa (2020)	10.1016/j.brainres.2020.147035
hsa−miR−450a−5p	=	ALS	23	30	Serum	Raheja (2018)	10.1002/mus.26106
	=	sALS	27	25	Serum	Waller (2017)	10.1016/j.neurobiolaging.2017.03.027
hsa−miR−450b−5p	=	ALS	23	30	Serum	Raheja (2018)	10.1002/mus.26106
	=	sALS	27	25	Serum	Waller (2017)	10.1016/j.neurobiolaging.2017.03.027
hsa−miR−452−5p	=	ALS	23	30	Serum	Raheja (2018)	10.1002/mus.26106
	=	sALS	27	25	Serum	Waller (2017)	10.1016/j.neurobiolaging.2017.03.027
hsa−miR−454−5p	=	ALS	23	30	Serum	Raheja (2018)	10.1002/mus.26106
	=	sALS	27	25	Serum	Waller (2017)	10.1016/j.neurobiolaging.2017.03.027
hsa−miR−4687−3p	=	K−ALS	5	16	Serum	Arakawa (2020)	10.1016/j.brainres.2020.147035
	=	K−ALS	5	17	Serum	Arakawa (2020)	10.1016/j.brainres.2020.147035
	=	sALS	9	16	Serum	Arakawa (2020)	10.1016/j.brainres.2020.147035
hsa−miR−483−5p	=	ALS	23	30	Serum	Raheja (2018)	10.1002/mus.26106
	=	ALS	7	6	Serum	De Luna (2020)	10.1038/s41598−020−61246−1
	=	sALS	27	25	Serum	Waller (2017)	10.1016/j.neurobiolaging.2017.03.027
hsa−miR−485−3p	=	ALS	23	30	Serum	Raheja (2018)	10.1002/mus.26106
	=	ALS	7	6	Serum	De Luna (2020)	10.1038/s41598−020−61246−1
	=	sALS	27	25	Serum	Waller (2017)	10.1016/j.neurobiolaging.2017.03.027
hsa−miR−487b−3p	=	ALS	23	30	Serum	Raheja (2018)	10.1002/mus.26106
	=	sALS	27	25	Serum	Waller (2017)	10.1016/j.neurobiolaging.2017.03.027
hsa−miR−490−3p	=	ALS	23	30	Serum	Raheja (2018)	10.1002/mus.26106
	=	sALS	27	25	Serum	Waller (2017)	10.1016/j.neurobiolaging.2017.03.027
hsa−miR−491−5p	=	ALS	23	30	Serum	Raheja (2018)	10.1002/mus.26106
	=	sALS	27	25	Serum	Waller (2017)	10.1016/j.neurobiolaging.2017.03.027
hsa−miR−495−3p	=	ALS	7	6	Serum	De Luna (2020)	10.1038/s41598−020−61246−1
	=	sALS	27	25	Serum	Waller (2017)	10.1016/j.neurobiolaging.2017.03.027
hsa−miR−496	=	ALS	23	30	Serum	Raheja (2018)	10.1002/mus.26106
	=	sALS	27	25	Serum	Waller (2017)	10.1016/j.neurobiolaging.2017.03.027
hsa−miR−497−5p	=	ALS	23	30	Serum	Raheja (2018)	10.1002/mus.26106
	=	ALS	7	6	Serum	De Luna (2020)	10.1038/s41598−020−61246−1
	=	sALS	27	25	Serum	Waller (2017)	10.1016/j.neurobiolaging.2017.03.027
hsa−miR−500a−5p	=	ALS	23	30	Serum	Raheja (2018)	10.1002/mus.26106
	=	sALS	27	25	Serum	Waller (2017)	10.1016/j.neurobiolaging.2017.03.027
hsa−miR−501−3p	=	ALS	23	30	Serum	Raheja (2018)	10.1002/mus.26106
	=	ALS	7	6	Serum	De Luna (2020)	10.1038/s41598−020−61246−1
	=	sALS	27	25	Serum	Waller (2017)	10.1016/j.neurobiolaging.2017.03.027
hsa−miR−502−3p	=	ALS	7	6	Serum	De Luna (2020)	10.1038/s41598−020−61246−1
	=	sALS	27	25	Serum	Waller (2017)	10.1016/j.neurobiolaging.2017.03.027
hsa−miR−505−3p	=	ALS	7	6	Serum	De Luna (2020)	10.1038/s41598−020−61246−1
	=	sALS	27	25	Serum	Waller (2017)	10.1016/j.neurobiolaging.2017.03.027
hsa−miR−509−3−5p	=	ALS	23	30	Serum	Raheja (2018)	10.1002/mus.26106
	=	sALS	27	25	Serum	Waller (2017)	10.1016/j.neurobiolaging.2017.03.027
hsa−miR−532−3p	=	ALS	23	30	Serum	Raheja (2018)	10.1002/mus.26106
	=	ALS	7	6	Serum	De Luna (2020)	10.1038/s41598−020−61246−1
	=	sALS	27	25	Serum	Waller (2017)	10.1016/j.neurobiolaging.2017.03.027
hsa−miR−543	=	ALS	23	30	Serum	Raheja (2018)	10.1002/mus.26106
	=	ALS	7	6	Serum	De Luna (2020)	10.1038/s41598−020−61246−1
	=	sALS	27	25	Serum	Waller (2017)	10.1016/j.neurobiolaging.2017.03.027
hsa−miR−548a−3p	=	ALS	23	30	Serum	Raheja (2018)	10.1002/mus.26106
	=	K−ALS	5	16	Serum	Arakawa (2020)	10.1016/j.brainres.2020.147035
	=	K−ALS	5	17	Serum	Arakawa (2020)	10.1016/j.brainres.2020.147035
	=	sALS	9	16	Serum	Arakawa (2020)	10.1016/j.brainres.2020.147035
	=	sALS	27	25	Serum	Waller (2017)	10.1016/j.neurobiolaging.2017.03.027
hsa−miR−548ac	=	K−ALS	5	16	Serum	Arakawa (2020)	10.1016/j.brainres.2020.147035
	=	K−ALS	5	17	Serum	Arakawa (2020)	10.1016/j.brainres.2020.147035
	=	sALS	9	16	Serum	Arakawa (2020)	10.1016/j.brainres.2020.147035
hsa−miR−551b−3p	=	sALS	23	22	Serum	Waller (2017)	10.1016/j.neurobiolaging.2017.03.027
	=	ALS	23	30	Serum	Raheja (2018)	10.1002/mus.26106
hsa−miR−558−3p	=	sALS	22	24	CSF	Freischmidt (2013)	10.1186/2051−5960−1−42
	=	sALS	22	24	Serum	Freischmidt (2013)	10.1186/2051−5960−1−42
hsa−miR−574−3p	=	sALS	22	24	CSF	Freischmidt (2013)	10.1186/2051−5960−1−42
	=	sALS	22	24	Serum	Freischmidt (2013)	10.1186/2051−5960−1−42
	=	ALS	23	30	Serum	Raheja (2018)	10.1002/mus.26106
	=	ALS	7	6	Serum	De Luna (2020)	10.1038/s41598−020−61246−1
	=	sALS	27	25	Serum	Waller (2017)	10.1016/j.neurobiolaging.2017.03.027
hsa−miR−582−3p	=	ALS	23	30	Serum	Raheja (2018)	10.1002/mus.26106
	=	sALS	27	25	Serum	Waller (2017)	10.1016/j.neurobiolaging.2017.03.027
hsa−miR−589−3p	=	ALS	23	30	Serum	Raheja (2018)	10.1002/mus.26106
	=	sALS	27	25	Serum	Waller (2017)	10.1016/j.neurobiolaging.2017.03.027
hsa−miR−590−3p	=	ALS	23	30	Serum	Raheja (2018)	10.1002/mus.26106
	=	sALS	27	25	Serum	Waller (2017)	10.1016/j.neurobiolaging.2017.03.027
hsa−miR−590−5p	=	ALS	23	30	Serum	Raheja (2018)	10.1002/mus.26106
	=	ALS	7	6	Serum	De Luna (2020)	10.1038/s41598−020−61246−1
	=	sALS	27	25	Serum	Waller (2017)	10.1016/j.neurobiolaging.2017.03.027
hsa−miR−595	=	ALS	23	30	Serum	Raheja (2018)	10.1002/mus.26106
	=	sALS	27	25	Serum	Waller (2017)	10.1016/j.neurobiolaging.2017.03.027
hsa−miR−598−3p	=	ALS	23	30	Serum	Raheja (2018)	10.1002/mus.26106
	=	sALS	27	25	Serum	Waller (2017)	10.1016/j.neurobiolaging.2017.03.027
hsa−miR−624−5p	=	ALS	23	30	Serum	Raheja (2018)	10.1002/mus.26106
	=	sALS	27	25	Serum	Waller (2017)	10.1016/j.neurobiolaging.2017.03.027
hsa−miR−628−3p	=	ALS	23	30	Serum	Raheja (2018)	10.1002/mus.26106
	=	sALS	27	25	Serum	Waller (2017)	10.1016/j.neurobiolaging.2017.03.027
hsa−miR−629−5p	=	ALS	7	6	Serum	De Luna (2020)	10.1038/s41598−020−61246−1
	=	sALS	27	25	Serum	Waller (2017)	10.1016/j.neurobiolaging.2017.03.027
hsa−miR−642a−5p	=	ALS	23	30	Serum	Raheja (2018)	10.1002/mus.26106
	=	sALS	27	25	Serum	Waller (2017)	10.1016/j.neurobiolaging.2017.03.027
hsa−miR−660−5p	=	ALS	23	30	Serum	Raheja (2018)	10.1002/mus.26106
	=	ALS	7	6	Serum	De Luna (2020)	10.1038/s41598−020−61246−1
	=	sALS	27	25	Serum	Waller (2017)	10.1016/j.neurobiolaging.2017.03.027
hsa−miR−663b	=	sALS	48	47	Plasma	Takahsahi (2015)	10.1186/s13041−015−0161−7
	=	sALS	27	25	Serum	Waller (2017)	10.1016/j.neurobiolaging.2017.03.027
hsa−miR−766−3p	=	ALS	7	6	Serum	De Luna (2020)	10.1038/s41598−020−61246−1
	=	sALS	27	25	Serum	Waller (2017)	10.1016/j.neurobiolaging.2017.03.027
hsa−miR−770−5p	=	ALS	23	30	Serum	Raheja (2018)	10.1002/mus.26106
	=	sALS	27	25	Serum	Waller (2017)	10.1016/j.neurobiolaging.2017.03.027
hsa−miR−874−3p	=	ALS	23	30	Serum	Raheja (2018)	10.1002/mus.26106
	=	ALS	7	6	Serum	De Luna (2020)	10.1038/s41598−020−61246−1
	=	sALS	27	25	Serum	Waller (2017)	10.1016/j.neurobiolaging.2017.03.027
hsa−miR−877−5p	=	ALS	23	30	Serum	Raheja (2018)	10.1002/mus.26106
	=	ALS	7	6	Serum	De Luna (2020)	10.1038/s41598−020−61246−1
hsa−miR−885−5p	=	ALS	7	6	Serum	De Luna (2020)	10.1038/s41598−020−61246−1
	=	sALS	27	25	Serum	Waller (2017)	10.1016/j.neurobiolaging.2017.03.027
hsa−miR−92a−1−5p	=	ALS	23	30	Serum	Raheja (2018)	10.1002/mus.26106
	=	sALS	27	25	Serum	Waller (2017)	10.1016/j.neurobiolaging.2017.03.027
hsa−miR−92b−3p	=	ALS	23	30	Serum	Raheja (2018)	10.1002/mus.26106
	=	ALS	7	6	Serum	De Luna (2020)	10.1038/s41598−020−61246−1
	=	sALS	27	25	Serum	Waller (2017)	10.1016/j.neurobiolaging.2017.03.027
hsa−miR−93−3p	=	ALS	23	30	Serum	Raheja (2018)	10.1002/mus.26106
	=	ALS	7	6	Serum	De Luna (2020)	10.1038/s41598−020−61246−1
	=	sALS	27	25	Serum	Waller (2017)	10.1016/j.neurobiolaging.2017.03.027
hsa−miR−9−3p	=	ALS	23	30	Serum	Raheja (2018)	10.1002/mus.26106
	=	ALS−FP	16	18	CSF	Joilin (2022)	https://doi.org/10.1080/07853890.2022.2138530
	=	ALS−SP	24	18	CSF	Joilin (2022)	https://doi.org/10.1080/07853890.2022.2138530
	=	ALS	40	18	CSF	Joilin (2022)	https://doi.org/10.1080/07853890.2022.2138530
	=	sALS	27	25	Serum	Waller (2017)	10.1016/j.neurobiolaging.2017.03.027
hsa−miR−941	=	ALS	23	30	Serum	Raheja (2018)	10.1002/mus.26106
	=	sALS	27	25	Serum	Waller (2017)	10.1016/j.neurobiolaging.2017.03.027
hsa−miR−98−5p	=	ALS	23	30	Serum	Raheja (2018)	10.1002/mus.26106
	=	sALS	27	25	Serum	Waller (2017)	10.1016/j.neurobiolaging.2017.03.027
hsa−miR−99a−5p	=	ALS	23	30	Serum	Raheja (2018)	10.1002/mus.26106
	=	ALS	7	6	Serum	De Luna (2020)	10.1038/s41598−020−61246−1
	=	sALS	27	25	Serum	Waller (2017)	10.1016/j.neurobiolaging.2017.03.027
hsa−miR−99b−5p	=	ALS	7	6	Serum	De Luna (2020)	10.1038/s41598−020−61246−1
	=	sALS	27	25	Serum	Waller (2017)	10.1016/j.neurobiolaging.2017.03.027
Single dataset
hsa−let−7e−3p	=	sALS	27	25	Serum	Waller (2017)	10.1016/j.neurobiolaging.2017.03.027
hsa−let−7f−1−3p	=	sALS	27	25	Serum	Waller (2017)	10.1016/j.neurobiolaging.2017.03.027
hsa−let−7f−2−3p	=	sALS	27	25	Serum	Waller (2017)	10.1016/j.neurobiolaging.2017.03.027
hsa−let−7i−3p	=	sALS	27	25	Serum	Waller (2017)	10.1016/j.neurobiolaging.2017.03.027
hsa−miR−100	=	sALS	83	61	Leukocytes	Chen (2016)	10.3389/fnmol.2016.00069
hsa−miR−100−3p	=	sALS	27	25	Serum	Waller (2017)	10.1016/j.neurobiolaging.2017.03.027
hsa−miR−103a−2−5p	=	sALS	27	25	Serum	Waller (2017)	10.1016/j.neurobiolaging.2017.03.027
hsa−miR−105−3p	=	sALS	27	25	Serum	Waller (2017)	10.1016/j.neurobiolaging.2017.03.027
hsa−miR−105−5p	=	sALS	27	25	Serum	Waller (2017)	10.1016/j.neurobiolaging.2017.03.027
hsa−miR−106a−3p	=	sALS	27	25	Serum	Waller (2017)	10.1016/j.neurobiolaging.2017.03.027
hsa−miR−1178−3p	=	sALS	27	25	Serum	Waller (2017)	10.1016/j.neurobiolaging.2017.03.027
hsa−miR−1179	=	sALS	27	25	Serum	Waller (2017)	10.1016/j.neurobiolaging.2017.03.027
hsa−miR−1180−3p	=	sALS	27	25	Serum	Waller (2017)	10.1016/j.neurobiolaging.2017.03.027
hsa−miR−1182	=	sALS	27	25	Serum	Waller (2017)	10.1016/j.neurobiolaging.2017.03.027
hsa−miR−1183	=	sALS	27	25	Serum	Waller (2017)	10.1016/j.neurobiolaging.2017.03.027
hsa−miR−1184	=	sALS	27	25	Serum	Waller (2017)	10.1016/j.neurobiolaging.2017.03.027
hsa−miR−1197	=	sALS	27	25	Serum	Waller (2017)	10.1016/j.neurobiolaging.2017.03.027
hsa−miR−1200	=	sALS	27	25	Serum	Waller (2017)	10.1016/j.neurobiolaging.2017.03.027
hsa−miR−1203	=	sALS	27	25	Serum	Waller (2017)	10.1016/j.neurobiolaging.2017.03.027
hsa−miR−1204	=	sALS	27	25	Serum	Waller (2017)	10.1016/j.neurobiolaging.2017.03.027
hsa−miR−1205	=	sALS	27	25	Serum	Waller (2017)	10.1016/j.neurobiolaging.2017.03.027
hsa−miR−1206	=	sALS	27	25	Serum	Waller (2017)	10.1016/j.neurobiolaging.2017.03.027
hsa−miR−1208	=	sALS	27	25	Serum	Waller (2017)	10.1016/j.neurobiolaging.2017.03.027
hsa−miR−1224−3p	=	sALS	27	25	Serum	Waller (2017)	10.1016/j.neurobiolaging.2017.03.027
hsa−miR−1225−3p	=	sALS	27	25	Serum	Waller (2017)	10.1016/j.neurobiolaging.2017.03.027
hsa−miR−1226−5p	=	sALS	27	25	Serum	Waller (2017)	10.1016/j.neurobiolaging.2017.03.027
hsa−miR−1227−3p	=	sALS	27	25	Serum	Waller (2017)	10.1016/j.neurobiolaging.2017.03.027
hsa−miR−1228−5p	=	sALS	27	25	Serum	Waller (2017)	10.1016/j.neurobiolaging.2017.03.027
hsa−miR−1233−3p	=	sALS	27	25	Serum	Waller (2017)	10.1016/j.neurobiolaging.2017.03.027
hsa−miR−1236−3p	=	sALS	27	25	Serum	Waller (2017)	10.1016/j.neurobiolaging.2017.03.027
hsa−miR−1238−3p	=	sALS	27	25	Serum	Waller (2017)	10.1016/j.neurobiolaging.2017.03.027
hsa−miR−1243	=	sALS	27	25	Serum	Waller (2017)	10.1016/j.neurobiolaging.2017.03.027
hsa−miR−1244	=	sALS	27	25	Serum	Waller (2017)	10.1016/j.neurobiolaging.2017.03.027
hsa−miR−1245a	=	sALS	27	25	Serum	Waller (2017)	10.1016/j.neurobiolaging.2017.03.027
hsa−miR−124−5p	=	sALS	27	25	Serum	Waller (2017)	10.1016/j.neurobiolaging.2017.03.027
hsa−miR−1247−5p	=	sALS	27	25	Serum	Waller (2017)	10.1016/j.neurobiolaging.2017.03.027
hsa−miR−1248	=	sALS	27	25	Serum	Waller (2017)	10.1016/j.neurobiolaging.2017.03.027
hsa−miR−124a	↑	sALS	84	27	Leukocytes	Vrabec (2018)	10.3389/fnmol.2018.00106
hsa−miR−1250−5p	=	sALS	27	25	Serum	Waller (2017)	10.1016/j.neurobiolaging.2017.03.027
hsa−miR−1251−5p	=	sALS	27	25	Serum	Waller (2017)	10.1016/j.neurobiolaging.2017.03.027
hsa−miR−1252−5p	=	sALS	27	25	Serum	Waller (2017)	10.1016/j.neurobiolaging.2017.03.027
hsa−miR−1253	=	sALS	27	25	Serum	Waller (2017)	10.1016/j.neurobiolaging.2017.03.027
hsa−miR−1254	=	sALS	27	25	Serum	Waller (2017)	10.1016/j.neurobiolaging.2017.03.027
hsa−miR−1255a	=	sALS	27	25	Serum	Waller (2017)	10.1016/j.neurobiolaging.2017.03.027
hsa−miR−1255b−5p	=	sALS	27	25	Serum	Waller (2017)	10.1016/j.neurobiolaging.2017.03.027
hsa−miR−1256	=	sALS	27	25	Serum	Waller (2017)	10.1016/j.neurobiolaging.2017.03.027
hsa−miR−1257	=	sALS	27	25	Serum	Waller (2017)	10.1016/j.neurobiolaging.2017.03.027
hsa−miR−125a−3p	=	sALS	27	25	Serum	Waller (2017)	10.1016/j.neurobiolaging.2017.03.027
hsa−miR−125b−1−3p	=	sALS	27	25	Serum	Waller (2017)	10.1016/j.neurobiolaging.2017.03.027
hsa−miR−125b−1−5p	=	ALS	14	12	Plasma EVs	Saucier (2019)#	10.1016/j.brainres.2018.12.016
hsa−miR−125b−2−5p	=	ALS	14	12	Plasma EVs	Saucier (2019)#	10.1016/j.brainres.2018.12.016
hsa−miR−1262	=	sALS	27	25	Serum	Waller (2017)	10.1016/j.neurobiolaging.2017.03.027
hsa−miR−1263	=	sALS	27	25	Serum	Waller (2017)	10.1016/j.neurobiolaging.2017.03.027
hsa−miR−1264	=	sALS	27	25	Serum	Waller (2017)	10.1016/j.neurobiolaging.2017.03.027
hsa−miR−1265	=	sALS	27	25	Serum	Waller (2017)	10.1016/j.neurobiolaging.2017.03.027
hsa−miR−1267	=	sALS	27	25	Serum	Waller (2017)	10.1016/j.neurobiolaging.2017.03.027
hsa−miR−1269a	=	sALS	27	25	Serum	Waller (2017)	10.1016/j.neurobiolaging.2017.03.027
hsa−miR−1270	=	sALS	27	25	Serum	Waller (2017)	10.1016/j.neurobiolaging.2017.03.027
hsa−miR−1271−5p	=	sALS	27	25	Serum	Waller (2017)	10.1016/j.neurobiolaging.2017.03.027
hsa−miR−1272	=	sALS	27	25	Serum	Waller (2017)	10.1016/j.neurobiolaging.2017.03.027
hsa−miR−1275	=	sALS	27	25	Serum	Waller (2017)	10.1016/j.neurobiolaging.2017.03.027
hsa−miR−127−5p	=	sALS	27	25	Serum	Waller (2017)	10.1016/j.neurobiolaging.2017.03.027
hsa−miR−1276	=	sALS	27	25	Serum	Waller (2017)	10.1016/j.neurobiolaging.2017.03.027
hsa−miR−1278	=	sALS	27	25	Serum	Waller (2017)	10.1016/j.neurobiolaging.2017.03.027
hsa−miR−1282	=	sALS	27	25	Serum	Waller (2017)	10.1016/j.neurobiolaging.2017.03.027
hsa−miR−1283	=	sALS	27	25	Serum	Waller (2017)	10.1016/j.neurobiolaging.2017.03.027
hsa−miR−1284	=	sALS	27	25	Serum	Waller (2017)	10.1016/j.neurobiolaging.2017.03.027
hsa−miR−1285−3p	=	sALS	27	25	Serum	Waller (2017)	10.1016/j.neurobiolaging.2017.03.027
hsa−miR−1286	=	sALS	27	25	Serum	Waller (2017)	10.1016/j.neurobiolaging.2017.03.027
hsa−miR−1288−3p	=	sALS	27	25	Serum	Waller (2017)	10.1016/j.neurobiolaging.2017.03.027
hsa−miR−1289	=	sALS	27	25	Serum	Waller (2017)	10.1016/j.neurobiolaging.2017.03.027
hsa−miR−1290	=	sALS	27	25	Serum	Waller (2017)	10.1016/j.neurobiolaging.2017.03.027
hsa−miR−1291	=	sALS	27	25	Serum	Waller (2017)	10.1016/j.neurobiolaging.2017.03.027
hsa−miR−129−1−3p	=	sALS	27	25	Serum	Waller (2017)	10.1016/j.neurobiolaging.2017.03.027
hsa−miR−129−2−3p	=	sALS	27	25	Serum	Waller (2017)	10.1016/j.neurobiolaging.2017.03.027
hsa−miR−1292−5p	=	sALS	27	25	Serum	Waller (2017)	10.1016/j.neurobiolaging.2017.03.027
hsa−miR−1293	=	sALS	27	25	Serum	Waller (2017)	10.1016/j.neurobiolaging.2017.03.027
hsa−miR−1294	=	sALS	27	25	Serum	Waller (2017)	10.1016/j.neurobiolaging.2017.03.027
hsa−miR−129−5p	=	sALS	27	25	Serum	Waller (2017)	10.1016/j.neurobiolaging.2017.03.027
hsa−miR−1296−5p	=	sALS	27	25	Serum	Waller (2017)	10.1016/j.neurobiolaging.2017.03.027
hsa−miR−1298−5p	=	sALS	27	25	Serum	Waller (2017)	10.1016/j.neurobiolaging.2017.03.027
hsa−miR−1301−3p	=	sALS	27	25	Serum	Waller (2017)	10.1016/j.neurobiolaging.2017.03.027
hsa−miR−1302	=	sALS	27	25	Serum	Waller (2017)	10.1016/j.neurobiolaging.2017.03.027
hsa−miR−1303	=	sALS	27	25	Serum	Waller (2017)	10.1016/j.neurobiolaging.2017.03.027
hsa−miR−1304−5p	=	sALS	27	25	Serum	Waller (2017)	10.1016/j.neurobiolaging.2017.03.027
hsa−miR−130a−5p	=	sALS	27	25	Serum	Waller (2017)	10.1016/j.neurobiolaging.2017.03.027
hsa−miR−1324	=	sALS	27	25	Serum	Waller (2017)	10.1016/j.neurobiolaging.2017.03.027
hsa−miR−135b−3p	=	sALS	27	25	Serum	Waller (2017)	10.1016/j.neurobiolaging.2017.03.027
hsa−miR−135b−5p	=	sALS	23	22	Serum	Waller (2017)	10.1016/j.neurobiolaging.2017.03.027
hsa−miR−138−1−3p	=	sALS	27	25	Serum	Waller (2017)	10.1016/j.neurobiolaging.2017.03.027
hsa−miR−138−2−3p	=	sALS	27	25	Serum	Waller (2017)	10.1016/j.neurobiolaging.2017.03.027
hsa−miR−138−5p	=	sALS	27	25	Serum	Waller (2017)	10.1016/j.neurobiolaging.2017.03.027
hsa−miR−139−3p	=	sALS	27	25	Serum	Waller (2017)	10.1016/j.neurobiolaging.2017.03.027
hsa−miR−1−3p	=	sALS	27	25	Serum	Waller (2017)	10.1016/j.neurobiolaging.2017.03.027
hsa−miR−141−5p	=	sALS	27	25	Serum	Waller (2017)	10.1016/j.neurobiolaging.2017.03.027
hsa−miR−145−3p	=	sALS	27	25	Serum	Waller (2017)	10.1016/j.neurobiolaging.2017.03.027
hsa−miR−146b−3p	=	sALS	23	22	Serum	Waller (2017)	10.1016/j.neurobiolaging.2017.03.027
hsa−miR−1471	=	ALS	23	30	Serum	Raheja (2018)	10.1002/mus.26106
hsa−miR−147a	=	sALS	27	25	Serum	Waller (2017)	10.1016/j.neurobiolaging.2017.03.027
hsa−miR−147b	=	sALS	27	25	Serum	Waller (2017)	10.1016/j.neurobiolaging.2017.03.027
hsa−miR−148a−5p	=	sALS	27	25	Serum	Waller (2017)	10.1016/j.neurobiolaging.2017.03.027
hsa−miR−148b−5p	=	sALS	27	25	Serum	Waller (2017)	10.1016/j.neurobiolaging.2017.03.027
hsa−miR−149	↓	sALS	14	8	Serum	Tasca (2016)	10.5414/NP300889
hsa−miR−149−3p	=	sALS	27	25	Serum	Waller (2017)	10.1016/j.neurobiolaging.2017.03.027
hsa−miR−149−5p	=	sALS	27	25	Serum	Waller (2017)	10.1016/j.neurobiolaging.2017.03.027
hsa−miR−150−3p	=	sALS	27	25	Serum	Waller (2017)	10.1016/j.neurobiolaging.2017.03.027
hsa−miR−153−3p	=	sALS	27	25	Serum	Waller (2017)	10.1016/j.neurobiolaging.2017.03.027
hsa−miR−1537−3p	=	ALS	23	30	Serum	Raheja (2018)	10.1002/mus.26106
hsa−miR−1538	=	ALS	23	30	Serum	Raheja (2018)	10.1002/mus.26106
hsa−miR−155−3p	=	sALS	27	25	Serum	Waller (2017)	10.1016/j.neurobiolaging.2017.03.027
hsa−miR−15a−3p	=	sALS	27	25	Serum	Waller (2017)	10.1016/j.neurobiolaging.2017.03.027
hsa−miR−181a−3p	=	sALS	27	25	Serum	Waller (2017)	10.1016/j.neurobiolaging.2017.03.027
hsa−miR−181b−1−5p	=	ALS	14	12	Plasma EVs	Saucier (2019)	10.1016/j.brainres.2018.12.016
hsa−miR−181b−5p	=	sALS	27	25	Serum	Waller (2017)	10.1016/j.neurobiolaging.2017.03.027
hsa−miR−181c−5p	=	sALS	27	25	Serum	Waller (2017)	10.1016/j.neurobiolaging.2017.03.027
hsa−miR−181d−5p	=	sALS	27	25	Serum	Waller (2017)	10.1016/j.neurobiolaging.2017.03.027
hsa−miR−184	=	sALS	27	25	Serum	Waller (2017)	10.1016/j.neurobiolaging.2017.03.027
hsa−miR−185−3p	=	sALS	27	25	Serum	Waller (2017)	10.1016/j.neurobiolaging.2017.03.027
hsa−miR−186−3p	=	sALS	27	25	Serum	Waller (2017)	10.1016/j.neurobiolaging.2017.03.027
hsa−miR−187−3p	=	sALS	27	25	Serum	Waller (2017)	10.1016/j.neurobiolaging.2017.03.027
hsa−miR−188−3p	=	sALS	27	25	Serum	Waller (2017)	10.1016/j.neurobiolaging.2017.03.027
hsa−miR−18a−3p	=	sALS	27	25	Serum	Waller (2017)	10.1016/j.neurobiolaging.2017.03.027
hsa−miR−18b−3p	=	sALS	27	25	Serum	Waller (2017)	10.1016/j.neurobiolaging.2017.03.027
hsa−miR−1908−5p	=	ALS	23	30	Serum	Raheja (2018)	10.1002/mus.26106
hsa−miR−190b	=	sALS	27	25	Serum	Waller (2017)	10.1016/j.neurobiolaging.2017.03.027
hsa−miR−1913	=	ALS	23	30	Serum	Raheja (2018)	10.1002/mus.26106
hsa−miR−191−3p	=	sALS	27	25	Serum	Waller (2017)	10.1016/j.neurobiolaging.2017.03.027
hsa−miR−1914−5p	=	ALS	23	30	Serum	Raheja (2018)	10.1002/mus.26106
hsa−miR−193a−3p	=	sALS	27	25	Serum	Waller (2017)	10.1016/j.neurobiolaging.2017.03.027
hsa−miR−193b	↓	sALS	83	61	Leukocytes	Chen (2016)	10.3389/fnmol.2016.00069
hsa−miR−193b−3p	=	sALS	27	25	Serum	Waller (2017)	10.1016/j.neurobiolaging.2017.03.027
hsa−miR−193b−5p	=	sALS	27	25	Serum	Waller (2017)	10.1016/j.neurobiolaging.2017.03.027
hsa−miR−194−3p	=	sALS	27	25	Serum	Waller (2017)	10.1016/j.neurobiolaging.2017.03.027
hsa−miR−195−3p	=	sALS	27	25	Serum	Waller (2017)	10.1016/j.neurobiolaging.2017.03.027
hsa−miR−196a−3p	=	sALS	27	25	Serum	Waller (2017)	10.1016/j.neurobiolaging.2017.03.027
hsa−miR−196b−5p	=	sALS	27	25	Serum	Waller (2017)	10.1016/j.neurobiolaging.2017.03.027
hsa−miR−198	=	sALS	27	25	Serum	Waller (2017)	10.1016/j.neurobiolaging.2017.03.027
hsa−miR−199a−3p_hsa−miR−199b−3p	=	sALS	27	25	Serum	Waller (2017)##	10.1016/j.neurobiolaging.2017.03.027
hsa−miR−199b−5p	=	sALS	27	25	Serum	Waller (2017)	10.1016/j.neurobiolaging.2017.03.027
hsa−miR−19a−5p	=	sALS	27	25	Serum	Waller (2017)	10.1016/j.neurobiolaging.2017.03.027
hsa−miR−19b−1−5p	=	sALS	27	25	Serum	Waller (2017)	10.1016/j.neurobiolaging.2017.03.027
hsa−miR−200a−5p	=	sALS	27	25	Serum	Waller (2017)	10.1016/j.neurobiolaging.2017.03.027
hsa−miR−200b−3p	=	sALS	27	25	Serum	Waller (2017)	10.1016/j.neurobiolaging.2017.03.027
hsa−miR−200c−5p	=	sALS	27	25	Serum	Waller (2017)	10.1016/j.neurobiolaging.2017.03.027
hsa−miR−202−3p	=	sALS	27	25	Serum	Waller (2017)	10.1016/j.neurobiolaging.2017.03.027
hsa−miR−202−5p	=	sALS	27	25	Serum	Waller (2017)	10.1016/j.neurobiolaging.2017.03.027
hsa−miR−203a−3p	=	sALS	27	25	Serum	Waller (2017)	10.1016/j.neurobiolaging.2017.03.027
hsa−miR−203b−5p	=	sALS	27	25	Serum	Waller (2017)	10.1016/j.neurobiolaging.2017.03.027
hsa−miR−208b−3p	=	sALS	27	25	Serum	Waller (2017)	10.1016/j.neurobiolaging.2017.03.027
hsa−miR−20b−3p	=	sALS	27	25	Serum	Waller (2017)	10.1016/j.neurobiolaging.2017.03.027
hsa−miR−211−5p	=	sALS	27	25	Serum	Waller (2017)	10.1016/j.neurobiolaging.2017.03.027
hsa−miR−212−3p	=	sALS	27	25	Serum	Waller (2017)	10.1016/j.neurobiolaging.2017.03.027
hsa−miR−214−5p	=	sALS	27	25	Serum	Waller (2017)	10.1016/j.neurobiolaging.2017.03.027
hsa−miR−216a−5p	=	sALS	27	25	Serum	Waller (2017)	10.1016/j.neurobiolaging.2017.03.027
hsa−miR−216b−5p	=	sALS	27	25	Serum	Waller (2017)	10.1016/j.neurobiolaging.2017.03.027
hsa−miR−217	=	sALS	27	25	Serum	Waller (2017)	10.1016/j.neurobiolaging.2017.03.027
hsa−miR−218−1−3p	=	sALS	27	25	Serum	Waller (2017)	10.1016/j.neurobiolaging.2017.03.027
hsa−miR−218−2−3p	=	sALS	27	25	Serum	Waller (2017)	10.1016/j.neurobiolaging.2017.03.027
hsa−miR−218−5p	=	sALS	27	25	Serum	Waller (2017)	10.1016/j.neurobiolaging.2017.03.027
hsa−miR−219a−1−3p	=	sALS	27	25	Serum	Waller (2017)	10.1016/j.neurobiolaging.2017.03.027
hsa−miR−219a−2−3p	=	sALS	27	25	Serum	Waller (2017)	10.1016/j.neurobiolaging.2017.03.027
hsa−miR−219a−5p	=	sALS	27	25	Serum	Waller (2017)	10.1016/j.neurobiolaging.2017.03.027
hsa−miR−221−5p	=	sALS	27	25	Serum	Waller (2017)	10.1016/j.neurobiolaging.2017.03.027
hsa−miR−222−5p	=	sALS	27	25	Serum	Waller (2017)	10.1016/j.neurobiolaging.2017.03.027
hsa−miR−224−3p	=	ALS	23	30	Serum	Raheja (2018)	10.1002/mus.26106
hsa−miR−224−5p	=	sALS	27	25	Serum	Waller (2017)	10.1016/j.neurobiolaging.2017.03.027
hsa−miR−23a−5p	=	sALS	27	25	Serum	Waller (2017)	10.1016/j.neurobiolaging.2017.03.027
hsa−miR−23b−5p	=	sALS	27	25	Serum	Waller (2017)	10.1016/j.neurobiolaging.2017.03.027
hsa−miR−24−1−5p	=	sALS	27	25	Serum	Waller (2017)	10.1016/j.neurobiolaging.2017.03.027
hsa−miR−24−2−5p	=	sALS	27	25	Serum	Waller (2017)	10.1016/j.neurobiolaging.2017.03.027
hsa−miR−24−3p	=	sALS	27	25	Serum	Waller (2017)	10.1016/j.neurobiolaging.2017.03.027
hsa−miR−25−5p	=	sALS	27	25	Serum	Waller (2017)	10.1016/j.neurobiolaging.2017.03.027
hsa−miR−26a−2−3p	=	sALS	27	25	Serum	Waller (2017)	10.1016/j.neurobiolaging.2017.03.027
hsa−miR−26b−3p	=	sALS	27	25	Serum	Waller (2017)	10.1016/j.neurobiolaging.2017.03.027
hsa−miR−296−3p	=	sALS	27	25	Serum	Waller (2017)	10.1016/j.neurobiolaging.2017.03.027
hsa−miR−298	=	sALS	27	25	Serum	Waller (2017)	10.1016/j.neurobiolaging.2017.03.027
hsa−miR−299−3p	=	sALS	27	25	Serum	Waller (2017)	10.1016/j.neurobiolaging.2017.03.027
hsa−miR−29b−1−5p	=	sALS	27	25	Serum	Waller (2017)	10.1016/j.neurobiolaging.2017.03.027
hsa−miR−29b−2−5p	=	sALS	27	25	Serum	Waller (2017)	10.1016/j.neurobiolaging.2017.03.027
hsa−miR−29c−5p	=	sALS	27	25	Serum	Waller (2017)	10.1016/j.neurobiolaging.2017.03.027
hsa−miR−301b	=	ALS	23	30	Serum	Raheja (2018)	10.1002/mus.26106
hsa−miR−301b−3p	=	sALS	27	25	Serum	Waller (2017)	10.1016/j.neurobiolaging.2017.03.027
hsa−miR−302a−3p	=	sALS	27	25	Serum	Waller (2017)	10.1016/j.neurobiolaging.2017.03.027
hsa−miR−302a−5p	=	sALS	27	25	Serum	Waller (2017)	10.1016/j.neurobiolaging.2017.03.027
hsa−miR−302b−3p	=	sALS	27	25	Serum	Waller (2017)	10.1016/j.neurobiolaging.2017.03.027
hsa−miR−302b−5p	=	sALS	27	25	Serum	Waller (2017)	10.1016/j.neurobiolaging.2017.03.027
hsa−miR−302c−3p	=	sALS	27	25	Serum	Waller (2017)	10.1016/j.neurobiolaging.2017.03.027
hsa−miR−302c−5p	=	sALS	27	25	Serum	Waller (2017)	10.1016/j.neurobiolaging.2017.03.027
hsa−miR−302d−3p	=	sALS	27	25	Serum	Waller (2017)	10.1016/j.neurobiolaging.2017.03.027
hsa−miR−30a−3p	=	sALS	27	25	Serum	Waller (2017)	10.1016/j.neurobiolaging.2017.03.027
hsa−miR−30b−3p	=	sALS	27	25	Serum	Waller (2017)	10.1016/j.neurobiolaging.2017.03.027
hsa−miR−30c−1−3p	=	sALS	27	25	Serum	Waller (2017)	10.1016/j.neurobiolaging.2017.03.027
hsa−miR−30c−2−3p	=	sALS	27	25	Serum	Waller (2017)	10.1016/j.neurobiolaging.2017.03.027
hsa−miR−30d−3p	=	sALS	27	25	Serum	Waller (2017)	10.1016/j.neurobiolaging.2017.03.027
hsa−miR−31−3p	=	sALS	27	25	Serum	Waller (2017)	10.1016/j.neurobiolaging.2017.03.027
hsa−miR−31−5p	=	sALS	27	25	Serum	Waller (2017)	10.1016/j.neurobiolaging.2017.03.027
hsa−miR−320d	=	ALS	7	6	Serum	De Luna (2020)	10.1038/s41598−020−61246−1
hsa−miR−323a−3p	=	sALS	27	25	Serum	Waller (2017)	10.1016/j.neurobiolaging.2017.03.027
hsa−miR−323b−5p	=	sALS	27	25	Serum	Waller (2017)	10.1016/j.neurobiolaging.2017.03.027
hsa−miR−325	=	sALS	27	25	Serum	Waller (2017)	10.1016/j.neurobiolaging.2017.03.027
hsa−miR−329−3p	=	sALS	27	25	Serum	Waller (2017)	10.1016/j.neurobiolaging.2017.03.027
hsa−miR−330−5p	=	sALS	27	25	Serum	Waller (2017)	10.1016/j.neurobiolaging.2017.03.027
hsa−miR−331−5p	=	sALS	27	25	Serum	Waller (2017)	10.1016/j.neurobiolaging.2017.03.027
hsa−miR−337−5p	=	sALS	27	25	Serum	Waller (2017)	10.1016/j.neurobiolaging.2017.03.027
hsa−miR−338−5p	=	sALS	27	25	Serum	Waller (2017)	10.1016/j.neurobiolaging.2017.03.027
hsa−miR−33b−5p	=	sALS	27	25	Serum	Waller (2017)	10.1016/j.neurobiolaging.2017.03.027
hsa−miR−340−3p	=	sALS	27	25	Serum	Waller (2017)	10.1016/j.neurobiolaging.2017.03.027
hsa−miR−342−5p	=	sALS	27	25	Serum	Waller (2017)	10.1016/j.neurobiolaging.2017.03.027
hsa−miR−345−5p	=	sALS	27	25	Serum	Waller (2017)	10.1016/j.neurobiolaging.2017.03.027
hsa−miR−34b−3p	=	sALS	27	25	Serum	Waller (2017)	10.1016/j.neurobiolaging.2017.03.027
hsa−miR−34b−5p	=	sALS	27	25	Serum	Waller (2017)	10.1016/j.neurobiolaging.2017.03.027
hsa−miR−34c−3p	=	sALS	27	25	Serum	Waller (2017)	10.1016/j.neurobiolaging.2017.03.027
hsa−miR−34c−5p	=	sALS	27	25	Serum	Waller (2017)	10.1016/j.neurobiolaging.2017.03.027
hsa−miR−362−5p	=	sALS	27	25	Serum	Waller (2017)	10.1016/j.neurobiolaging.2017.03.027
hsa−miR−363−5p	=	sALS	27	25	Serum	Waller (2017)	10.1016/j.neurobiolaging.2017.03.027
hsa−miR−365a−3p_hsa−miR−365b−3p	=	sALS	27	25	Serum	Waller (2017)##	10.1016/j.neurobiolaging.2017.03.027
hsa−miR−367−3p	=	sALS	27	25	Serum	Waller (2017)	10.1016/j.neurobiolaging.2017.03.027
hsa−miR−367−5p	=	sALS	27	25	Serum	Waller (2017)	10.1016/j.neurobiolaging.2017.03.027
hsa−miR−3690	=	sALS	83	61	Leukocytes	Chen (2016)	10.3389/fnmol.2016.00069
hsa−miR−369−3p	=	sALS	27	25	Serum	Waller (2017)	10.1016/j.neurobiolaging.2017.03.027
hsa−miR−369−5p	=	sALS	27	25	Serum	Waller (2017)	10.1016/j.neurobiolaging.2017.03.027
hsa−miR−370−3p	=	sALS	27	25	Serum	Waller (2017)	10.1016/j.neurobiolaging.2017.03.027
hsa−miR−371a−3p	=	sALS	27	25	Serum	Waller (2017)	10.1016/j.neurobiolaging.2017.03.027
hsa−miR−372−3p	=	sALS	27	25	Serum	Waller (2017)	10.1016/j.neurobiolaging.2017.03.027
hsa−miR−373−3p	=	sALS	27	25	Serum	Waller (2017)	10.1016/j.neurobiolaging.2017.03.027
hsa−miR−373−5p	=	sALS	24	24	CSF	Benigni (2016)	10.1007/s12017−016−8396−8
hsa−miR−374a−3p	=	sALS	27	25	Serum	Waller (2017)	10.1016/j.neurobiolaging.2017.03.027
hsa−miR−374b−3p	=	sALS	27	25	Serum	Waller (2017)	10.1016/j.neurobiolaging.2017.03.027
hsa−miR−375	=	sALS	27	25	Serum	Waller (2017)	10.1016/j.neurobiolaging.2017.03.027
hsa−miR−376a−5p	=	sALS	27	25	Serum	Waller (2017)	10.1016/j.neurobiolaging.2017.03.027
hsa−miR−377−5p	=	sALS	27	25	Serum	Waller (2017)	10.1016/j.neurobiolaging.2017.03.027
hsa−miR−378a−5p	=	sALS	27	25	Serum	Waller (2017)	10.1016/j.neurobiolaging.2017.03.027
hsa−miR−379−5p	=	sALS	27	25	Serum	Waller (2017)	10.1016/j.neurobiolaging.2017.03.027
hsa−miR−380−3p	=	sALS	27	25	Serum	Waller (2017)	10.1016/j.neurobiolaging.2017.03.027
hsa−miR−380−5p	=	sALS	27	25	Serum	Waller (2017)	10.1016/j.neurobiolaging.2017.03.027
hsa−miR−381−3p	=	sALS	27	25	Serum	Waller (2017)	10.1016/j.neurobiolaging.2017.03.027
hsa−miR−383−5p	=	sALS	27	25	Serum	Waller (2017)	10.1016/j.neurobiolaging.2017.03.027
hsa−miR−384	=	sALS	27	25	Serum	Waller (2017)	10.1016/j.neurobiolaging.2017.03.027
hsa−miR−3935	↓	sALS	83	61	Leukocytes	Chen (2016)	10.3389/fnmol.2016.00069
hsa−miR−409−5p	=	sALS	27	25	Serum	Waller (2017)	10.1016/j.neurobiolaging.2017.03.027
hsa−miR−410−3p	=	sALS	27	25	Serum	Waller (2017)	10.1016/j.neurobiolaging.2017.03.027
hsa−miR−411−3p	=	sALS	27	25	Serum	Waller (2017)	10.1016/j.neurobiolaging.2017.03.027
hsa−miR−411−5p	=	sALS	27	25	Serum	Waller (2017)	10.1016/j.neurobiolaging.2017.03.027
hsa−miR−412−3p	=	sALS	27	25	Serum	Waller (2017)	10.1016/j.neurobiolaging.2017.03.027
hsa−miR−422a	=	sALS	27	25	Serum	Waller (2017)	10.1016/j.neurobiolaging.2017.03.027
hsa−miR−424−3p	=	sALS	27	25	Serum	Waller (2017)	10.1016/j.neurobiolaging.2017.03.027
hsa−miR−4258	=	sALS	48	47	Plasma	Takahsahi (2015)	10.1186/s13041−015−0161−7
hsa−miR−429	=	sALS	27	25	Serum	Waller (2017)	10.1016/j.neurobiolaging.2017.03.027
hsa−miR−4299	↓	sALS	48	47	Plasma	Takahsahi (2015)	10.1186/s13041−015−0161−7
hsa−miR−431−3p	=	sALS	27	25	Serum	Waller (2017)	10.1016/j.neurobiolaging.2017.03.027
hsa−miR−431−5p	=	sALS	27	25	Serum	Waller (2017)	10.1016/j.neurobiolaging.2017.03.027
hsa−miR−432−3p	=	sALS	27	25	Serum	Waller (2017)	10.1016/j.neurobiolaging.2017.03.027
hsa−miR−432−5p	=	sALS	27	25	Serum	Waller (2017)	10.1016/j.neurobiolaging.2017.03.027
hsa−miR−448	=	sALS	27	25	Serum	Waller (2017)	10.1016/j.neurobiolaging.2017.03.027
hsa−miR−4485	=	sALS	83	61	Leukocytes	Chen (2016)	10.3389/fnmol.2016.00069
hsa−miR−449a	=	sALS	27	25	Serum	Waller (2017)	10.1016/j.neurobiolaging.2017.03.027
hsa−miR−449b−5p	=	sALS	27	25	Serum	Waller (2017)	10.1016/j.neurobiolaging.2017.03.027
hsa−miR−450b−3p	=	sALS	27	25	Serum	Waller (2017)	10.1016/j.neurobiolaging.2017.03.027
hsa−miR−4516	=	ALS	30	20	Plasma	Soliman (2021)	10.1016/j.clineuro.2021.106883
hsa−miR−4649−5p	↑	sALS	48	47	Plasma	Takahsahi (2015)	10.1186/s13041−015−0161−7
hsa−miR−452−3p	=	sALS	27	25	Serum	Waller (2017)	10.1016/j.neurobiolaging.2017.03.027
hsa−miR−455−3p	=	sALS	27	25	Serum	Waller (2017)	10.1016/j.neurobiolaging.2017.03.027
hsa−miR−455−5p	=	sALS	27	25	Serum	Waller (2017)	10.1016/j.neurobiolaging.2017.03.027
hsa−miR−4583	=	sALS	83	61	Leukocytes	Chen (2016)	10.3389/fnmol.2016.00069
hsa−miR−4701	=	sALS	83	61	Leukocytes	Chen (2016)	10.3389/fnmol.2016.00069
hsa−miR−483−3p	=	sALS	27	25	Serum	Waller (2017)	10.1016/j.neurobiolaging.2017.03.027
hsa−miR−485−5p	=	sALS	27	25	Serum	Waller (2017)	10.1016/j.neurobiolaging.2017.03.027
hsa−miR−486−3p	=	sALS	27	25	Serum	Waller (2017)	10.1016/j.neurobiolaging.2017.03.027
hsa−miR−487a−3p	=	sALS	27	25	Serum	Waller (2017)	10.1016/j.neurobiolaging.2017.03.027
hsa−miR−488−3p	=	sALS	27	25	Serum	Waller (2017)	10.1016/j.neurobiolaging.2017.03.027
hsa−miR−488−5p	=	sALS	27	25	Serum	Waller (2017)	10.1016/j.neurobiolaging.2017.03.027
hsa−miR−489−3p	=	sALS	27	25	Serum	Waller (2017)	10.1016/j.neurobiolaging.2017.03.027
hsa−miR−491−3p	=	sALS	27	25	Serum	Waller (2017)	10.1016/j.neurobiolaging.2017.03.027
hsa−miR−492	=	sALS	27	25	Serum	Waller (2017)	10.1016/j.neurobiolaging.2017.03.027
hsa−miR−493−3p	=	sALS	27	25	Serum	Waller (2017)	10.1016/j.neurobiolaging.2017.03.027
hsa−miR−493−5p	=	ALS	23	30	Serum	Raheja (2018)	10.1002/mus.26106
hsa−miR−494−3p	=	sALS	27	25	Serum	Waller (2017)	10.1016/j.neurobiolaging.2017.03.027
hsa−miR−497−3p	=	sALS	27	25	Serum	Waller (2017)	10.1016/j.neurobiolaging.2017.03.027
hsa−miR−499a−3p	=	sALS	27	25	Serum	Waller (2017)	10.1016/j.neurobiolaging.2017.03.027
hsa−miR−499a−5p	=	sALS	27	25	Serum	Waller (2017)	10.1016/j.neurobiolaging.2017.03.027
hsa−miR−500a−3p	=	sALS	27	25	Serum	Waller (2017)	10.1016/j.neurobiolaging.2017.03.027
hsa−miR−501−5p	=	sALS	27	25	Serum	Waller (2017)	10.1016/j.neurobiolaging.2017.03.027
hsa−miR−502−5p	=	sALS	27	25	Serum	Waller (2017)	10.1016/j.neurobiolaging.2017.03.027
hsa−miR−503−5p	=	sALS	27	25	Serum	Waller (2017)	10.1016/j.neurobiolaging.2017.03.027
hsa−miR−504−5p	=	sALS	27	25	Serum	Waller (2017)	10.1016/j.neurobiolaging.2017.03.027
hsa−miR−505−5p	=	sALS	27	25	Serum	Waller (2017)	10.1016/j.neurobiolaging.2017.03.027
hsa−miR−506−3p	=	sALS	27	25	Serum	Waller (2017)	10.1016/j.neurobiolaging.2017.03.027
hsa−miR−507	=	sALS	27	25	Serum	Waller (2017)	10.1016/j.neurobiolaging.2017.03.027
hsa−miR−508−3p	=	sALS	27	25	Serum	Waller (2017)	10.1016/j.neurobiolaging.2017.03.027
hsa−miR−508−5p	=	sALS	27	25	Serum	Waller (2017)	10.1016/j.neurobiolaging.2017.03.027
hsa−miR−509−5p	=	sALS	27	25	Serum	Waller (2017)	10.1016/j.neurobiolaging.2017.03.027
hsa−miR−510−5p	=	sALS	27	25	Serum	Waller (2017)	10.1016/j.neurobiolaging.2017.03.027
hsa−miR−511−5p	=	sALS	27	25	Serum	Waller (2017)	10.1016/j.neurobiolaging.2017.03.027
hsa−miR−512−3p	=	sALS	27	25	Serum	Waller (2017)	10.1016/j.neurobiolaging.2017.03.027
hsa−miR−512−5p	=	sALS	27	25	Serum	Waller (2017)	10.1016/j.neurobiolaging.2017.03.027
hsa−miR−513a−5p	=	sALS	27	25	Serum	Waller (2017)	10.1016/j.neurobiolaging.2017.03.027
hsa−miR−513b−5p	=	sALS	27	25	Serum	Waller (2017)	10.1016/j.neurobiolaging.2017.03.027
hsa−miR−513c−5p	=	sALS	27	25	Serum	Waller (2017)	10.1016/j.neurobiolaging.2017.03.027
hsa−miR−515−3p	=	sALS	27	25	Serum	Waller (2017)	10.1016/j.neurobiolaging.2017.03.027
hsa−miR−515−5p	=	sALS	27	25	Serum	Waller (2017)	10.1016/j.neurobiolaging.2017.03.027
hsa−miR−516a−3p_hsa−miR−516b−3p	=	sALS	27	25	Serum	Waller (2017)##	10.1016/j.neurobiolaging.2017.03.027
hsa−miR−516a−5p	=	sALS	27	25	Serum	Waller (2017)	10.1016/j.neurobiolaging.2017.03.027
hsa−miR−516b−5p	=	sALS	27	25	Serum	Waller (2017)	10.1016/j.neurobiolaging.2017.03.027
hsa−miR−517−5p	=	sALS	27	25	Serum	Waller (2017)	10.1016/j.neurobiolaging.2017.03.027
hsa−miR−517a−3p_hsa−miR−517b−3p	=	sALS	27	25	Serum	Waller (2017)##	10.1016/j.neurobiolaging.2017.03.027
hsa−miR−517c−3p	=	sALS	27	25	Serum	Waller (2017)	10.1016/j.neurobiolaging.2017.03.027
hsa−miR−518a−3p	=	sALS	27	25	Serum	Waller (2017)	10.1016/j.neurobiolaging.2017.03.027
hsa−miR−518a−5p_hsa−miR−527	=	sALS	27	25	Serum	Waller (2017)##	10.1016/j.neurobiolaging.2017.03.027
hsa−miR−518b	=	sALS	27	25	Serum	Waller (2017)	10.1016/j.neurobiolaging.2017.03.027
hsa−miR−518c−3p	=	sALS	27	25	Serum	Waller (2017)	10.1016/j.neurobiolaging.2017.03.027
hsa−miR−518c−5p	=	sALS	27	25	Serum	Waller (2017)	10.1016/j.neurobiolaging.2017.03.027
hsa−miR−518d−3p	=	sALS	23	22	Serum	Waller (2017)	10.1016/j.neurobiolaging.2017.03.027
hsa−miR−518d−5p_hsa−miR−520c−5p_hsa−miR−526a	=	sALS	27	25	Serum	Waller (2017)##	10.1016/j.neurobiolaging.2017.03.027
hsa−miR−518e−3p	=	sALS	27	25	Serum	Waller (2017)	10.1016/j.neurobiolaging.2017.03.027
hsa−miR−518e−5p_hsa−miR−519a−5p_hsa−miR−519b−5p_hsa−miR−519c−5p_hsa−miR−522−5p_hsa−miR−523−5p	=	sALS	27	25	Serum	Waller (2017)##	10.1016/j.neurobiolaging.2017.03.027
hsa−miR−518f−3p	=	sALS	27	25	Serum	Waller (2017)	10.1016/j.neurobiolaging.2017.03.027
hsa−miR−518f−5p	=	sALS	27	25	Serum	Waller (2017)	10.1016/j.neurobiolaging.2017.03.027
hsa−miR−519a−3p	=	sALS	27	25	Serum	Waller (2017)	10.1016/j.neurobiolaging.2017.03.027
hsa−miR−519b−3p	=	sALS	27	25	Serum	Waller (2017)	10.1016/j.neurobiolaging.2017.03.027
hsa−miR−519c−3p	=	sALS	27	25	Serum	Waller (2017)	10.1016/j.neurobiolaging.2017.03.027
hsa−miR−519d−3p	=	sALS	27	25	Serum	Waller (2017)	10.1016/j.neurobiolaging.2017.03.027
hsa−miR−519e−3p	=	sALS	27	25	Serum	Waller (2017)	10.1016/j.neurobiolaging.2017.03.027
hsa−miR−519e−5p	=	sALS	27	25	Serum	Waller (2017)	10.1016/j.neurobiolaging.2017.03.027
hsa−miR−520a−3p	=	sALS	27	25	Serum	Waller (2017)	10.1016/j.neurobiolaging.2017.03.027
hsa−miR−520a−5p	=	sALS	27	25	Serum	Waller (2017)	10.1016/j.neurobiolaging.2017.03.027
hsa−miR−520b	=	sALS	27	25	Serum	Waller (2017)	10.1016/j.neurobiolaging.2017.03.027
hsa−miR−520c−3p	=	sALS	27	25	Serum	Waller (2017)	10.1016/j.neurobiolaging.2017.03.027
hsa−miR−520d−3p	=	sALS	27	25	Serum	Waller (2017)	10.1016/j.neurobiolaging.2017.03.027
hsa−miR−520d−5p	=	sALS	27	25	Serum	Waller (2017)	10.1016/j.neurobiolaging.2017.03.027
hsa−miR−520e	=	sALS	27	25	Serum	Waller (2017)	10.1016/j.neurobiolaging.2017.03.027
hsa−miR−520f−3p	=	sALS	27	25	Serum	Waller (2017)	10.1016/j.neurobiolaging.2017.03.027
hsa−miR−520g−3p	=	sALS	27	25	Serum	Waller (2017)	10.1016/j.neurobiolaging.2017.03.027
hsa−miR−520h	=	sALS	27	25	Serum	Waller (2017)	10.1016/j.neurobiolaging.2017.03.027
hsa−miR−521	=	sALS	27	25	Serum	Waller (2017)	10.1016/j.neurobiolaging.2017.03.027
hsa−miR−522−3p	=	sALS	27	25	Serum	Waller (2017)	10.1016/j.neurobiolaging.2017.03.027
hsa−miR−523−3p	=	sALS	27	25	Serum	Waller (2017)	10.1016/j.neurobiolaging.2017.03.027
hsa−miR−524−3p	=	sALS	27	25	Serum	Waller (2017)	10.1016/j.neurobiolaging.2017.03.027
hsa−miR−524−5p	=	sALS	27	25	Serum	Waller (2017)	10.1016/j.neurobiolaging.2017.03.027
hsa−miR−525−3p	=	sALS	27	25	Serum	Waller (2017)	10.1016/j.neurobiolaging.2017.03.027
hsa−miR−526b−5p	=	sALS	27	25	Serum	Waller (2017)	10.1016/j.neurobiolaging.2017.03.027
hsa−miR−539−5p	=	sALS	27	25	Serum	Waller (2017)	10.1016/j.neurobiolaging.2017.03.027
hsa−miR−541−3p	=	sALS	27	25	Serum	Waller (2017)	10.1016/j.neurobiolaging.2017.03.027
hsa−miR−541−5p	=	sALS	27	25	Serum	Waller (2017)	10.1016/j.neurobiolaging.2017.03.027
hsa−miR−542−3p	=	sALS	27	25	Serum	Waller (2017)	10.1016/j.neurobiolaging.2017.03.027
hsa−miR−542−5p	=	sALS	27	25	Serum	Waller (2017)	10.1016/j.neurobiolaging.2017.03.027
hsa−miR−544a	=	sALS	27	25	Serum	Waller (2017)	10.1016/j.neurobiolaging.2017.03.027
hsa−miR−545−3p	=	sALS	27	25	Serum	Waller (2017)	10.1016/j.neurobiolaging.2017.03.027
hsa−miR−545−5p	=	sALS	27	25	Serum	Waller (2017)	10.1016/j.neurobiolaging.2017.03.027
hsa−miR−548a−5p	=	sALS	27	25	Serum	Waller (2017)	10.1016/j.neurobiolaging.2017.03.027
hsa−miR−548am−5p_hsa−miR−548c−5p_hsa−miR−548o−5p	=	sALS	27	25	Serum	Waller (2017)##	10.1016/j.neurobiolaging.2017.03.027
hsa−miR−548b−3p	=	sALS	27	25	Serum	Waller (2017)	10.1016/j.neurobiolaging.2017.03.027
hsa−miR−548b−5p	=	sALS	27	25	Serum	Waller (2017)	10.1016/j.neurobiolaging.2017.03.027
hsa−miR−548c−3p	=	sALS	27	25	Serum	Waller (2017)	10.1016/j.neurobiolaging.2017.03.027
hsa−miR−548d−3p	=	sALS	27	25	Serum	Waller (2017)	10.1016/j.neurobiolaging.2017.03.027
hsa−miR−548d−5p	=	sALS	27	25	Serum	Waller (2017)	10.1016/j.neurobiolaging.2017.03.027
hsa−miR−548e−3p	=	sALS	27	25	Serum	Waller (2017)	10.1016/j.neurobiolaging.2017.03.027
hsa−miR−548g−3p	=	sALS	27	25	Serum	Waller (2017)	10.1016/j.neurobiolaging.2017.03.027
hsa−miR−548h−5p	=	sALS	27	25	Serum	Waller (2017)	10.1016/j.neurobiolaging.2017.03.027
hsa−miR−548i	=	sALS	27	25	Serum	Waller (2017)	10.1016/j.neurobiolaging.2017.03.027
hsa−miR−548j−5p	=	sALS	27	25	Serum	Waller (2017)	10.1016/j.neurobiolaging.2017.03.027
hsa−miR−548k	=	sALS	27	25	Serum	Waller (2017)	10.1016/j.neurobiolaging.2017.03.027
hsa−miR−548l	=	sALS	27	25	Serum	Waller (2017)	10.1016/j.neurobiolaging.2017.03.027
hsa−miR−548m	=	sALS	27	25	Serum	Waller (2017)	10.1016/j.neurobiolaging.2017.03.027
hsa−miR−548n	=	sALS	27	25	Serum	Waller (2017)	10.1016/j.neurobiolaging.2017.03.027
hsa−miR−548p	=	sALS	27	25	Serum	Waller (2017)	10.1016/j.neurobiolaging.2017.03.027
hsa−miR−549a	=	sALS	27	25	Serum	Waller (2017)	10.1016/j.neurobiolaging.2017.03.027
hsa−miR−550a−5p	=	sALS	27	25	Serum	Waller (2017)	10.1016/j.neurobiolaging.2017.03.027
hsa−miR−551a	=	sALS	27	25	Serum	Waller (2017)	10.1016/j.neurobiolaging.2017.03.027
hsa−miR−551b−5p	=	sALS	27	25	Serum	Waller (2017)	10.1016/j.neurobiolaging.2017.03.027
hsa−miR−552−3p	=	sALS	27	25	Serum	Waller (2017)	10.1016/j.neurobiolaging.2017.03.027
hsa−miR−553	=	sALS	27	25	Serum	Waller (2017)	10.1016/j.neurobiolaging.2017.03.027
hsa−miR−554	=	sALS	27	25	Serum	Waller (2017)	10.1016/j.neurobiolaging.2017.03.027
hsa−miR−555	=	sALS	27	25	Serum	Waller (2017)	10.1016/j.neurobiolaging.2017.03.027
hsa−miR−556−3p	=	sALS	27	25	Serum	Waller (2017)	10.1016/j.neurobiolaging.2017.03.027
hsa−miR−556−5p	=	sALS	27	25	Serum	Waller (2017)	10.1016/j.neurobiolaging.2017.03.027
hsa−miR−557	=	sALS	27	25	Serum	Waller (2017)	10.1016/j.neurobiolaging.2017.03.027
hsa−miR−558	=	sALS	27	25	Serum	Waller (2017)	10.1016/j.neurobiolaging.2017.03.027
hsa−miR−559	=	sALS	27	25	Serum	Waller (2017)	10.1016/j.neurobiolaging.2017.03.027
hsa−miR−561−3p	=	sALS	27	25	Serum	Waller (2017)	10.1016/j.neurobiolaging.2017.03.027
hsa−miR−562	=	sALS	27	25	Serum	Waller (2017)	10.1016/j.neurobiolaging.2017.03.027
hsa−miR−563	=	sALS	27	25	Serum	Waller (2017)	10.1016/j.neurobiolaging.2017.03.027
hsa−miR−564	=	sALS	27	25	Serum	Waller (2017)	10.1016/j.neurobiolaging.2017.03.027
hsa−miR−566	=	sALS	27	25	Serum	Waller (2017)	10.1016/j.neurobiolaging.2017.03.027
hsa−miR−567	=	sALS	27	25	Serum	Waller (2017)	10.1016/j.neurobiolaging.2017.03.027
hsa−miR−569	=	sALS	27	25	Serum	Waller (2017)	10.1016/j.neurobiolaging.2017.03.027
hsa−miR−570−3p	=	sALS	27	25	Serum	Waller (2017)	10.1016/j.neurobiolaging.2017.03.027
hsa−miR−571	=	sALS	27	25	Serum	Waller (2017)	10.1016/j.neurobiolaging.2017.03.027
hsa−miR−572	=	sALS	27	25	Serum	Waller (2017)	10.1016/j.neurobiolaging.2017.03.027
hsa−miR−573	=	sALS	27	25	Serum	Waller (2017)	10.1016/j.neurobiolaging.2017.03.027
hsa−miR−575	=	sALS	27	25	Serum	Waller (2017)	10.1016/j.neurobiolaging.2017.03.027
hsa−miR−576−3p	=	sALS	27	25	Serum	Waller (2017)	10.1016/j.neurobiolaging.2017.03.027
hsa−miR−576−5p	=	sALS	27	25	Serum	Waller (2017)	10.1016/j.neurobiolaging.2017.03.027
hsa−miR−577	=	sALS	27	25	Serum	Waller (2017)	10.1016/j.neurobiolaging.2017.03.027
hsa−miR−578	=	sALS	27	25	Serum	Waller (2017)	10.1016/j.neurobiolaging.2017.03.027
hsa−miR−579−3p	=	sALS	27	25	Serum	Waller (2017)	10.1016/j.neurobiolaging.2017.03.027
hsa−miR−580−3p	=	sALS	27	25	Serum	Waller (2017)	10.1016/j.neurobiolaging.2017.03.027
hsa−miR−581	=	sALS	27	25	Serum	Waller (2017)	10.1016/j.neurobiolaging.2017.03.027
hsa−miR−582−5p	=	sALS	27	25	Serum	Waller (2017)	10.1016/j.neurobiolaging.2017.03.027
hsa−miR−583	=	sALS	27	25	Serum	Waller (2017)	10.1016/j.neurobiolaging.2017.03.027
hsa−miR−585−3p	=	sALS	27	25	Serum	Waller (2017)	10.1016/j.neurobiolaging.2017.03.027
hsa−miR−586	=	sALS	27	25	Serum	Waller (2017)	10.1016/j.neurobiolaging.2017.03.027
hsa−miR−587	=	sALS	27	25	Serum	Waller (2017)	10.1016/j.neurobiolaging.2017.03.027
hsa−miR−588	=	sALS	27	25	Serum	Waller (2017)	10.1016/j.neurobiolaging.2017.03.027
hsa−miR−589−5p	=	sALS	27	25	Serum	Waller (2017)	10.1016/j.neurobiolaging.2017.03.027
hsa−miR−591	=	sALS	27	25	Serum	Waller (2017)	10.1016/j.neurobiolaging.2017.03.027
hsa−miR−592	=	sALS	27	25	Serum	Waller (2017)	10.1016/j.neurobiolaging.2017.03.027
hsa−miR−593−3p	=	sALS	27	25	Serum	Waller (2017)	10.1016/j.neurobiolaging.2017.03.027
hsa−miR−593−5p	=	sALS	27	25	Serum	Waller (2017)	10.1016/j.neurobiolaging.2017.03.027
hsa−miR−596	=	sALS	27	25	Serum	Waller (2017)	10.1016/j.neurobiolaging.2017.03.027
hsa−miR−597−5p	=	sALS	27	25	Serum	Waller (2017)	10.1016/j.neurobiolaging.2017.03.027
hsa−miR−599	=	sALS	27	25	Serum	Waller (2017)	10.1016/j.neurobiolaging.2017.03.027
hsa−miR−600	=	sALS	27	25	Serum	Waller (2017)	10.1016/j.neurobiolaging.2017.03.027
hsa−miR−601	=	sALS	27	25	Serum	Waller (2017)	10.1016/j.neurobiolaging.2017.03.027
hsa−miR−603	=	sALS	27	25	Serum	Waller (2017)	10.1016/j.neurobiolaging.2017.03.027
hsa−miR−604	=	sALS	27	25	Serum	Waller (2017)	10.1016/j.neurobiolaging.2017.03.027
hsa−miR−605−5p	=	sALS	27	25	Serum	Waller (2017)	10.1016/j.neurobiolaging.2017.03.027
hsa−miR−606	=	sALS	27	25	Serum	Waller (2017)	10.1016/j.neurobiolaging.2017.03.027
hsa−miR−607	=	sALS	27	25	Serum	Waller (2017)	10.1016/j.neurobiolaging.2017.03.027
hsa−miR−608	=	sALS	27	25	Serum	Waller (2017)	10.1016/j.neurobiolaging.2017.03.027
hsa−miR−609	=	sALS	27	25	Serum	Waller (2017)	10.1016/j.neurobiolaging.2017.03.027
hsa−miR−613	=	sALS	27	25	Serum	Waller (2017)	10.1016/j.neurobiolaging.2017.03.027
hsa−miR−614	=	sALS	27	25	Serum	Waller (2017)	10.1016/j.neurobiolaging.2017.03.027
hsa−miR−615−3p	=	sALS	27	25	Serum	Waller (2017)	10.1016/j.neurobiolaging.2017.03.027
hsa−miR−615−5p	=	sALS	27	25	Serum	Waller (2017)	10.1016/j.neurobiolaging.2017.03.027
hsa−miR−616−3p	=	sALS	27	25	Serum	Waller (2017)	10.1016/j.neurobiolaging.2017.03.027
hsa−miR−616−5p	=	sALS	27	25	Serum	Waller (2017)	10.1016/j.neurobiolaging.2017.03.027
hsa−miR−617	=	sALS	27	25	Serum	Waller (2017)	10.1016/j.neurobiolaging.2017.03.027
hsa−miR−618	=	sALS	27	25	Serum	Waller (2017)	10.1016/j.neurobiolaging.2017.03.027
hsa−miR−620	=	sALS	27	25	Serum	Waller (2017)	10.1016/j.neurobiolaging.2017.03.027
hsa−miR−621	=	sALS	27	25	Serum	Waller (2017)	10.1016/j.neurobiolaging.2017.03.027
hsa−miR−622	=	sALS	27	25	Serum	Waller (2017)	10.1016/j.neurobiolaging.2017.03.027
hsa−miR−623	=	sALS	27	25	Serum	Waller (2017)	10.1016/j.neurobiolaging.2017.03.027
hsa−miR−624−3p	=	sALS	27	25	Serum	Waller (2017)	10.1016/j.neurobiolaging.2017.03.027
hsa−miR−625−5p	=	sALS	27	25	Serum	Waller (2017)	10.1016/j.neurobiolaging.2017.03.027
hsa−miR−626	=	sALS	27	25	Serum	Waller (2017)	10.1016/j.neurobiolaging.2017.03.027
hsa−miR−627−5p	=	sALS	27	25	Serum	Waller (2017)	10.1016/j.neurobiolaging.2017.03.027
hsa−miR−628−5p	=	sALS	27	25	Serum	Waller (2017)	10.1016/j.neurobiolaging.2017.03.027
hsa−miR−629−3p	=	sALS	27	25	Serum	Waller (2017)	10.1016/j.neurobiolaging.2017.03.027
hsa−miR−630	=	sALS	27	25	Serum	Waller (2017)	10.1016/j.neurobiolaging.2017.03.027
hsa−miR−631	=	sALS	27	25	Serum	Waller (2017)	10.1016/j.neurobiolaging.2017.03.027
hsa−miR−633	=	sALS	27	25	Serum	Waller (2017)	10.1016/j.neurobiolaging.2017.03.027
hsa−miR−634	=	sALS	27	25	Serum	Waller (2017)	10.1016/j.neurobiolaging.2017.03.027
hsa−miR−635	=	sALS	27	25	Serum	Waller (2017)	10.1016/j.neurobiolaging.2017.03.027
hsa−miR−636	=	sALS	27	25	Serum	Waller (2017)	10.1016/j.neurobiolaging.2017.03.027
hsa−miR−637	=	sALS	27	25	Serum	Waller (2017)	10.1016/j.neurobiolaging.2017.03.027
hsa−miR−639	=	sALS	27	25	Serum	Waller (2017)	10.1016/j.neurobiolaging.2017.03.027
hsa−miR−640	=	sALS	27	25	Serum	Waller (2017)	10.1016/j.neurobiolaging.2017.03.027
hsa−miR−641	=	sALS	27	25	Serum	Waller (2017)	10.1016/j.neurobiolaging.2017.03.027
hsa−miR−643	=	sALS	27	25	Serum	Waller (2017)	10.1016/j.neurobiolaging.2017.03.027
hsa−miR−644a	=	sALS	27	25	Serum	Waller (2017)	10.1016/j.neurobiolaging.2017.03.027
hsa−miR−645	=	sALS	27	25	Serum	Waller (2017)	10.1016/j.neurobiolaging.2017.03.027
hsa−miR−646	=	sALS	27	25	Serum	Waller (2017)	10.1016/j.neurobiolaging.2017.03.027
hsa−miR−647	=	sALS	27	25	Serum	Waller (2017)	10.1016/j.neurobiolaging.2017.03.027
hsa−miR−648	=	sALS	27	25	Serum	Waller (2017)	10.1016/j.neurobiolaging.2017.03.027
hsa−miR−649	=	sALS	27	25	Serum	Waller (2017)	10.1016/j.neurobiolaging.2017.03.027
hsa−miR−650	=	sALS	27	25	Serum	Waller (2017)	10.1016/j.neurobiolaging.2017.03.027
hsa−miR−651−5p	=	sALS	27	25	Serum	Waller (2017)	10.1016/j.neurobiolaging.2017.03.027
hsa−miR−653−5p	=	sALS	27	25	Serum	Waller (2017)	10.1016/j.neurobiolaging.2017.03.027
hsa−miR−654−3p	=	sALS	27	25	Serum	Waller (2017)	10.1016/j.neurobiolaging.2017.03.027
hsa−miR−654−5p	=	sALS	27	25	Serum	Waller (2017)	10.1016/j.neurobiolaging.2017.03.027
hsa−miR−655−3p	=	sALS	27	25	Serum	Waller (2017)	10.1016/j.neurobiolaging.2017.03.027
hsa−miR−656−3p	=	sALS	27	25	Serum	Waller (2017)	10.1016/j.neurobiolaging.2017.03.027
hsa−miR−657	=	sALS	27	25	Serum	Waller (2017)	10.1016/j.neurobiolaging.2017.03.027
hsa−miR−658	=	sALS	27	25	Serum	Waller (2017)	10.1016/j.neurobiolaging.2017.03.027
hsa−miR−659−3p	=	sALS	27	25	Serum	Waller (2017)	10.1016/j.neurobiolaging.2017.03.027
hsa−miR−661	=	sALS	27	25	Serum	Waller (2017)	10.1016/j.neurobiolaging.2017.03.027
hsa−miR−662	=	sALS	27	25	Serum	Waller (2017)	10.1016/j.neurobiolaging.2017.03.027
hsa−miR−664a−3p	=	sALS	27	25	Serum	Waller (2017)	10.1016/j.neurobiolaging.2017.03.027
hsa−miR−665	=	sALS	27	25	Serum	Waller (2017)	10.1016/j.neurobiolaging.2017.03.027
hsa−miR−668−3p	=	sALS	27	25	Serum	Waller (2017)	10.1016/j.neurobiolaging.2017.03.027
hsa−miR−671−3p	=	sALS	27	25	Serum	Waller (2017)	10.1016/j.neurobiolaging.2017.03.027
hsa−miR−675−5p	=	sALS	27	25	Serum	Waller (2017)	10.1016/j.neurobiolaging.2017.03.027
hsa−miR−708−3p	=	sALS	27	25	Serum	Waller (2017)	10.1016/j.neurobiolaging.2017.03.027
hsa−miR−708−5p	=	sALS	27	25	Serum	Waller (2017)	10.1016/j.neurobiolaging.2017.03.027
hsa−miR−7−2−3p	=	sALS	27	25	Serum	Waller (2017)	10.1016/j.neurobiolaging.2017.03.027
hsa−miR−744−3p	=	sALS	27	25	Serum	Waller (2017)	10.1016/j.neurobiolaging.2017.03.027
hsa−miR−744−5p	=	sALS	27	25	Serum	Waller (2017)	10.1016/j.neurobiolaging.2017.03.027
hsa−miR−758−3p	=	sALS	27	25	Serum	Waller (2017)	10.1016/j.neurobiolaging.2017.03.027
hsa−miR−7−5p	=	sALS	27	25	Serum	Waller (2017)	10.1016/j.neurobiolaging.2017.03.027
hsa−miR−760	=	ALS	23	30	Serum	Raheja (2018)	10.1002/mus.26106
hsa−miR−765	=	sALS	27	25	Serum	Waller (2017)	10.1016/j.neurobiolaging.2017.03.027
hsa−miR−767−3p	=	sALS	27	25	Serum	Waller (2017)	10.1016/j.neurobiolaging.2017.03.027
hsa−miR−767−5p	=	sALS	27	25	Serum	Waller (2017)	10.1016/j.neurobiolaging.2017.03.027
hsa−miR−769−3p	=	sALS	27	25	Serum	Waller (2017)	10.1016/j.neurobiolaging.2017.03.027
hsa−miR−769−5p	=	sALS	27	25	Serum	Waller (2017)	10.1016/j.neurobiolaging.2017.03.027
hsa−miR−802	=	sALS	27	25	Serum	Waller (2017)	10.1016/j.neurobiolaging.2017.03.027
hsa−miR−873−5p	=	sALS	27	25	Serum	Waller (2017)	10.1016/j.neurobiolaging.2017.03.027
hsa−miR−875−3p	=	sALS	27	25	Serum	Waller (2017)	10.1016/j.neurobiolaging.2017.03.027
hsa−miR−875−5p	=	sALS	27	25	Serum	Waller (2017)	10.1016/j.neurobiolaging.2017.03.027
hsa−miR−876−3p	=	sALS	27	25	Serum	Waller (2017)	10.1016/j.neurobiolaging.2017.03.027
hsa−miR−876−5p	=	sALS	27	25	Serum	Waller (2017)	10.1016/j.neurobiolaging.2017.03.027
hsa−miR−877−3p	=	ALS	23	30	Serum	Raheja (2018)	10.1002/mus.26106
hsa−miR−885−3p	=	sALS	27	25	Serum	Waller (2017)	10.1016/j.neurobiolaging.2017.03.027
hsa−miR−887−3p	=	sALS	27	25	Serum	Waller (2017)	10.1016/j.neurobiolaging.2017.03.027
hsa−miR−888−3p	=	sALS	27	25	Serum	Waller (2017)	10.1016/j.neurobiolaging.2017.03.027
hsa−miR−888−5p	=	sALS	27	25	Serum	Waller (2017)	10.1016/j.neurobiolaging.2017.03.027
hsa−miR−889−3p	=	sALS	27	25	Serum	Waller (2017)	10.1016/j.neurobiolaging.2017.03.027
hsa−miR−890	=	sALS	27	25	Serum	Waller (2017)	10.1016/j.neurobiolaging.2017.03.027
hsa−miR−891a−5p	=	sALS	27	25	Serum	Waller (2017)	10.1016/j.neurobiolaging.2017.03.027
hsa−miR−891b	=	sALS	27	25	Serum	Waller (2017)	10.1016/j.neurobiolaging.2017.03.027
hsa−miR−892a	=	sALS	27	25	Serum	Waller (2017)	10.1016/j.neurobiolaging.2017.03.027
hsa−miR−892b	=	sALS	27	25	Serum	Waller (2017)	10.1016/j.neurobiolaging.2017.03.027
hsa−miR−920	=	sALS	27	25	Serum	Waller (2017)	10.1016/j.neurobiolaging.2017.03.027
hsa−miR−921	=	sALS	27	25	Serum	Waller (2017)	10.1016/j.neurobiolaging.2017.03.027
hsa−miR−922	=	sALS	27	25	Serum	Waller (2017)	10.1016/j.neurobiolaging.2017.03.027
hsa−miR−924	=	sALS	27	25	Serum	Waller (2017)	10.1016/j.neurobiolaging.2017.03.027
hsa−miR−92a−2−5p	=	sALS	27	25	Serum	Waller (2017)	10.1016/j.neurobiolaging.2017.03.027
hsa−miR−92a−5p	=	sALS	32	10	CSF	Waller (2018)	10.3389/fnins.2017.00731
hsa−miR−92b−5p	=	sALS	27	25	Serum	Waller (2017)	10.1016/j.neurobiolaging.2017.03.027
hsa−miR−933	=	sALS	27	25	Serum	Waller (2017)	10.1016/j.neurobiolaging.2017.03.027
hsa−miR−934	=	sALS	27	25	Serum	Waller (2017)	10.1016/j.neurobiolaging.2017.03.027
hsa−miR−935	=	sALS	27	25	Serum	Waller (2017)	10.1016/j.neurobiolaging.2017.03.027
hsa−miR−936	=	sALS	27	25	Serum	Waller (2017)	10.1016/j.neurobiolaging.2017.03.027
hsa−miR−937−3p	=	sALS	27	25	Serum	Waller (2017)	10.1016/j.neurobiolaging.2017.03.027
hsa−miR−938	=	sALS	27	25	Serum	Waller (2017)	10.1016/j.neurobiolaging.2017.03.027
hsa−miR−939−5p	=	sALS	27	25	Serum	Waller (2017)	10.1016/j.neurobiolaging.2017.03.027
hsa−miR−940	=	ALS	23	30	Serum	Raheja (2018)	10.1002/mus.26106
hsa−miR−942−5p	=	sALS	27	25	Serum	Waller (2017)	10.1016/j.neurobiolaging.2017.03.027
hsa−miR−943	=	sALS	27	25	Serum	Waller (2017)	10.1016/j.neurobiolaging.2017.03.027
hsa−miR−944	=	sALS	27	25	Serum	Waller (2017)	10.1016/j.neurobiolaging.2017.03.027
hsa−miR−95−3p	=	sALS	27	25	Serum	Waller (2017)	10.1016/j.neurobiolaging.2017.03.027
hsa−miR−96−3p	=	sALS	27	25	Serum	Waller (2017)	10.1016/j.neurobiolaging.2017.03.027
hsa−miR−96−5p	=	sALS	27	25	Serum	Waller (2017)	10.1016/j.neurobiolaging.2017.03.027
hsa−miR−99a−3p	=	sALS	27	25	Serum	Waller (2017)	10.1016/j.neurobiolaging.2017.03.027
hsa−miR−99b−3p	=	sALS	27	25	Serum	Waller (2017)	10.1016/j.neurobiolaging.2017.03.027
