# Supplementary material for: Systematic review and meta-analysis of dysregulated microRNAs derived from liquid biopsies as biomarkers for amyotrophic lateral sclerosis
Source: Noncoding RNA Res. 2024 Feb 6;9(2):523–35. doi: 10.1016/j.ncrna.2024.02.006 (PMC10950706; doi:10.1016/j.ncrna.2024.02.006)
Supplement: Multimedia component 2 [file mmc2.xlsx]

## Sheet: TABLE_S2
AXIS	microRNA	Type ALS	ALS (N)	HC (N)	AUTHOR (YEAR)
SERUM
Consistently reported miRNAs
↑	hsa−miR−206	sALS	23	22	Waller (2017)
		ALS	12	12	Toivonen (2014)
		sALS	14	8	Tasca (2016)
		ALS	14	17	Malacarne (2021)
↓	hsa−miR−3665	fALS	13	13	Freischmidt (2014)
		sALS	14	14	Freischmidt (2014)
↓	hsa−miR−4745−5p	fALS	13	13	Freischmidt (2014)
		sALS	14	14	Freischmidt (2014)
↓	hsa−miR−4530	fALS	13	13	Freischmidt (2014)
		sALS	14	14	Freischmidt (2014)
=	hsa−let−7a−3p	ALS	23	30	Raheja (2018)
		sALS	27	25	Waller (2017)
=	hsa−let−7b−3p	ALS	7	6	De Luna (2020)
		sALS	27	25	Waller (2017)
=	hsa−let−7d−5p	ALS	23	30	Raheja (2018)
		ALS	7	6	De Luna (2020)
		sALS	27	25	Waller (2017)
=	hsa−let−7e−5p	ALS	23	30	Raheja (2018)
		ALS	7	6	De Luna (2020)
		sALS	27	25	Waller (2017)
=	hsa−let−7g−3p	ALS	23	30	Raheja (2018)
		sALS	27	25	Waller (2017)
=	hsa−let−7g−5p	ALS	23	30	Raheja (2018)
		ALS	7	6	De Luna (2020)
		sALS	27	25	Waller (2017)
=	hsa−let−7i−5p	ALS	7	6	De Luna (2020)
		sALS	27	25	Waller (2017)
=	hsa−miR−100−5p	ALS	7	6	De Luna (2020)
		sALS	27	25	Waller (2017)
=	hsa−miR−101−5p	ALS	23	30	Raheja (2018)
		sALS	27	25	Waller (2017)
=	hsa−miR−103a−3p	ALS	23	30	Raheja (2018)
		ALS	7	6	De Luna (2020)
		sALS	27	25	Waller (2017)
=	hsa−miR−106b−3p	ALS	7	6	De Luna (2020)
		sALS	27	25	Waller (2017)
=	hsa−miR−10a−3p	ALS	23	30	Raheja (2018)
		sALS	27	25	Waller (2017)
=	hsa−miR−10a−5p	ALS	23	30	Raheja (2018)
		sALS	27	25	Waller (2017)
=	hsa−miR−10b−3p	ALS	23	30	Raheja (2018)
		sALS	27	25	Waller (2017)
=	hsa−miR−10b−5p	ALS	7	6	De Luna (2020)
		sALS	27	25	Waller (2017)
=	hsa−miR−124−3p	ALS	23	30	Raheja (2018)
		sALS	27	25	Waller (2017)
=	hsa−miR−125b−5p	ALS	7	6	De Luna (2020)
		sALS	27	25	Waller (2017)
=	hsa−miR−1260a	ALS	7	6	De Luna (2020)
		sALS	27	25	Waller (2017)
=	hsa−miR−126−3p	ALS	23	30	Raheja (2018)
		ALS	7	6	De Luna (2020)
		sALS	27	25	Waller (2017)
=	hsa−miR−126−5p	ALS	7	6	De Luna (2020)
		sALS	27	25	Waller (2017)
=	hsa−miR−127−3p	ALS	23	30	Raheja (2018)
		ALS	7	6	De Luna (2020)
		sALS	27	25	Waller (2017)
=	hsa−miR−1281	K−ALS	5	16	Arakawa (2020)
		K−ALS	5	17	Arakawa (2020)
		sALS	9	16	Arakawa (2020)
=	hsa−miR−128−3p	ALS	23	30	Raheja (2018)
		ALS	7	6	De Luna (2020)
		sALS	27	25	Waller (2017)
=	hsa−miR−130a−3p	ALS	7	6	De Luna (2020)
		sALS	27	25	Waller (2017)
=	hsa−miR−130b−3p	ALS	7	6	De Luna (2020)
		sALS	27	25	Waller (2017)
=	hsa−miR−130b−5p	ALS	23	30	Raheja (2018)
		sALS	27	25	Waller (2017)
=	hsa−miR−135a−5p	ALS	23	30	Raheja (2018)
		sALS	27	25	Waller (2017)
=	hsa−miR−136−3p	ALS	23	30	Raheja (2018)
		ALS	7	6	De Luna (2020)
		sALS	27	25	Waller (2017)
=	hsa−miR−136−5p	ALS	23	30	Raheja (2018)
		ALS	7	6	De Luna (2020)
		sALS	27	25	Waller (2017)
=	hsa−miR−137	ALS	23	30	Raheja (2018)
		sALS	27	25	Waller (2017)
=	hsa−miR−140−3p	ALS	23	30	Raheja (2018)
		ALS	7	6	De Luna (2020)
		sALS	27	25	Waller (2017)
=	hsa−miR−140−5p	ALS	23	30	Raheja (2018)
		ALS	7	6	De Luna (2020)
		sALS	27	25	Waller (2017)
=	hsa−miR−141−3p	ALS	23	30	Raheja (2018)
		ALS	7	6	De Luna (2020)
		sALS	27	25	Waller (2017)
=	hsa−miR−142−5p	ALS	23	30	Raheja (2018)
		ALS	7	6	De Luna (2020)
		sALS	27	25	Waller (2017)
=	hsa−miR−146a−5p	ALS	7	6	De Luna (2020)
		sALS	27	25	Waller (2017)
=	hsa−miR−146b−5p	ALS	7	6	De Luna (2020)
		sALS	27	25	Waller (2017)
=	hsa−miR−148a−3p	ALS	23	30	Raheja (2018)
		ALS	7	6	De Luna (2020)
		sALS	27	25	Waller (2017)
=	hsa−miR−148b−3p	ALS	23	30	Raheja (2018)
		ALS	7	6	De Luna (2020)
		sALS	27	25	Waller (2017)
=	hsa−miR−150−5p	ALS	23	30	Raheja (2018)
		ALS	7	6	De Luna (2020)
		sALS	27	25	Waller (2017)
=	hsa−miR−151a−3p	ALS−SP	24	24	Joilin (2020)
		ALS−FP	24	24	Joilin (2020)
		ALS	7	6	De Luna (2020)
		sALS	27	25	Waller (2017)
=	hsa−miR−152−3p	ALS	7	6	De Luna (2020)
		sALS	27	25	Waller (2017)
=	hsa−miR−154−3p	ALS	23	30	Raheja (2018)
		sALS	27	25	Waller (2017)
=	hsa−miR−154−5p	ALS	7	6	De Luna (2020)
		sALS	27	25	Waller (2017)
=	hsa−miR−155−5p	sALS	14	8	Tasca (2016)#
		ALS	23	30	Raheja (2018)
		ALS	7	6	De Luna (2020)
		sALS	27	25	Waller (2017)
=	hsa−miR−15a−5p	ALS	23	30	Raheja (2018)
		ALS	7	6	De Luna (2020)
		sALS	27	25	Waller (2017)
=	hsa−miR−15b−5p	ALS	23	30	Raheja (2018)
		ALS	7	6	De Luna (2020)
		sALS	27	25	Waller (2017)
=	hsa−miR−17−3p	ALS	23	30	Raheja (2018)
		sALS	27	25	Waller (2017)
=	hsa−miR−17−5p	ALS	12	12	Toivonen (2014)#
		ALS	7	6	De Luna (2020)
		sALS	27	25	Waller (2017)
=	hsa−miR−181a−2−3p	ALS	23	30	Raheja (2018)
		sALS	27	25	Waller (2017)
=	hsa−miR−181a−5p	ALS	7	6	De Luna (2020)
		sALS	27	25	Waller (2017)
=	hsa−miR−181c−3p	ALS	23	30	Raheja (2018)
		sALS	27	25	Waller (2017)
=	hsa−miR−183−5p	ALS	23	30	Raheja (2018)
		sALS	20	20	Matamala (2018)
		sALS	27	25	Waller (2017)
=	hsa−miR−185−5p	ALS	7	6	De Luna (2020)
		sALS	27	25	Waller (2017)
=	hsa−miR−186−5p	ALS	23	30	Raheja (2018)
		ALS	7	6	De Luna (2020)
		sALS	27	25	Waller (2017)
=	hsa−miR−18a−5p	ALS	23	30	Raheja (2018)
		ALS	7	6	De Luna (2020)
		sALS	27	25	Waller (2017)
=	hsa−miR−18b−5p	ALS	7	6	De Luna (2020)
		sALS	27	25	Waller (2017)
=	hsa−miR−190a−5p	ALS	23	30	Raheja (2018)
		sALS	27	25	Waller (2017)
=	hsa−miR−193a−5p	ALS	7	6	De Luna (2020)
		sALS	27	25	Waller (2017)
=	hsa−miR−195−5p	ALS	23	30	Raheja (2018)
		ALS	7	6	De Luna (2020)
		sALS	27	25	Waller (2017)
=	hsa−miR−196b−3p	ALS	23	30	Raheja (2018)
		sALS	27	25	Waller (2017)
=	hsa−miR−197−3p	ALS	7	6	De Luna (2020)
		sALS	27	25	Waller (2017)
=	hsa−miR−199a−3p	ALS	23	30	Raheja (2018)
		ALS	7	6	De Luna (2020)
=	hsa−miR−200a−3p	ALS	7	6	De Luna (2020)
		sALS	27	25	Waller (2017)
=	hsa−miR−200b−5p	ALS	23	30	Raheja (2018)
		sALS	27	25	Waller (2017)
=	hsa−miR−200c−3p	ALS	7	6	De Luna (2020)
		sALS	27	25	Waller (2017)
=	hsa−miR−204−5p	sALS	20	20	Matamala (2018)
		sALS	27	25	Waller (2017)
=	hsa−miR−205−5p	ALS	23	30	Raheja (2018)
		sALS	20	20	Matamala (2018)
		ALS	7	6	De Luna (2020)
		sALS	27	25	Waller (2017)
=	hsa−miR−208a−3p	ALS	7	6	De Luna (2020)
		sALS	27	25	Waller (2017)
=	hsa−miR−20a−3p	sALS	23	22	Waller (2017)
		ALS	23	30	Raheja (2018)
=	hsa−miR−20a−5p	ALS	12	12	Toivonen (2014)#
		ALS	23	30	Raheja (2018)
		ALS	7	6	De Luna (2020)
		sALS	27	25	Waller (2017)
=	hsa−miR−20b−5p	ALS	7	6	De Luna (2020)
		sALS	27	25	Waller (2017)
=	hsa−miR−210−3p	ALS	23	30	Raheja (2018)
		ALS	7	6	De Luna (2020)
		sALS	27	25	Waller (2017)
=	hsa−miR−21−3p	ALS	23	30	Raheja (2018)
		sALS	27	25	Waller (2017)
=	hsa−miR−214−3p	sALS	23	22	Waller (2017)
		ALS	23	30	Raheja (2018)
=	hsa−miR−215−5p	ALS	7	6	De Luna (2020)
		sALS	27	25	Waller (2017)
=	hsa−miR−221−3p	sALS	14	8	Tasca (2016)#
		ALS	23	30	Raheja (2018)
		ALS	7	6	De Luna (2020)
		sALS	27	25	Waller (2017)
=	hsa−miR−222−3p	ALS	7	6	De Luna (2020)
		sALS	27	25	Waller (2017)
=	hsa−miR−223−3p	ALS	7	6	De Luna (2020)
		sALS	27	25	Waller (2017)
=	hsa−miR−223−5p	ALS	7	6	De Luna (2020)
		sALS	27	25	Waller (2017)
=	hsa−miR−22−5p	ALS	23	30	Raheja (2018)
		ALS	7	6	De Luna (2020)
		sALS	27	25	Waller (2017)
=	hsa−miR−23a−3p	ALS	7	6	De Luna (2020)
		sALS	27	25	Waller (2017)
=	hsa−miR−23b−3p	ALS	7	6	De Luna (2020)
		sALS	27	25	Waller (2017)
=	hsa−miR−24−3p	ALS	12	12	Toivonen (2014)#
		ALS	7	6	De Luna (2020)
=	hsa−miR−25−3p	ALS	23	30	Raheja (2018)
		ALS	7	6	De Luna (2020)
		sALS	27	25	Waller (2017)
=	hsa−miR−26a−1−3p	ALS	23	30	Raheja (2018)
		sALS	27	25	Waller (2017)
=	hsa−miR−26b−5p	ALS	7	6	De Luna (2020)
		sALS	27	25	Waller (2017)
=	hsa−miR−27a−5p	ALS	23	30	Raheja (2018)
		sALS	27	25	Waller (2017)
=	hsa−miR−27b−3p	ALS	7	6	De Luna (2020)
		sALS	27	25	Waller (2017)
=	hsa−miR−27b−5p	ALS	23	30	Raheja (2018)
		sALS	27	25	Waller (2017)
=	hsa−miR−28−3p	ALS	7	6	De Luna (2020)
		sALS	27	25	Waller (2017)
=	hsa−miR−28−5p	ALS	23	30	Raheja (2018)
		ALS	7	6	De Luna (2020)
		sALS	27	25	Waller (2017)
=	hsa−miR−296−5p	ALS	23	30	Raheja (2018)
		sALS	27	25	Waller (2017)
=	hsa−miR−299−5p	ALS	23	30	Raheja (2018)
		sALS	27	25	Waller (2017)
=	hsa−miR−29a−5p	ALS	23	30	Raheja (2018)
		sALS	27	25	Waller (2017)
=	hsa−miR−301a−3p	ALS	7	6	De Luna (2020)
		sALS	27	25	Waller (2017)
=	hsa−miR−302d−5p	ALS	23	30	Raheja (2018)
		sALS	27	25	Waller (2017)
=	hsa−miR−30a−5p	ALS	7	6	De Luna (2020)
		sALS	27	25	Waller (2017)
=	hsa−miR−30d−5p	ALS	7	6	De Luna (2020)
		sALS	27	25	Waller (2017)
=	hsa−miR−30e−5p	ALS	23	30	Raheja (2018)
		ALS	7	6	De Luna (2020)
		sALS	27	25	Waller (2017)
=	hsa−miR−32−3p	ALS	23	30	Raheja (2018)
		sALS	27	25	Waller (2017)
=	hsa−miR−324−3p	ALS	7	6	De Luna (2020)
		sALS	27	25	Waller (2017)
=	hsa−miR−324−5p	ALS	23	30	Raheja (2018)
		ALS	7	6	De Luna (2020)
		sALS	27	25	Waller (2017)
=	hsa−miR−326	ALS	23	30	Raheja (2018)
		ALS	7	6	De Luna (2020)
		sALS	27	25	Waller (2017)
=	hsa−miR−328−3p	ALS	7	6	De Luna (2020)
		sALS	27	25	Waller (2017)
=	hsa−miR−330−3p	ALS	23	30	Raheja (2018)
		sALS	27	25	Waller (2017)
=	hsa−miR−331−3p	sALS	23	22	Waller (2017)
		ALS	23	30	Raheja (2018)
		ALS	7	6	De Luna (2020)
=	hsa−miR−335−3p	ALS	7	6	De Luna (2020)
		sALS	27	25	Waller (2017)
=	hsa−miR−337−3p	ALS	23	30	Raheja (2018)
		sALS	27	25	Waller (2017)
=	hsa−miR−339−3p	ALS	7	6	De Luna (2020)
		sALS	27	25	Waller (2017)
=	hsa−miR−339−5p	ALS	7	6	De Luna (2020)
		sALS	27	25	Waller (2017)
=	hsa−miR−33a−5p	ALS	23	30	Raheja (2018)
		ALS	7	6	De Luna (2020)
		sALS	27	25	Waller (2017)
=	hsa−miR−342−3p	ALS	7	6	De Luna (2020)
		sALS	27	25	Waller (2017)
=	hsa−miR−346	ALS	23	30	Raheja (2018)
		sALS	27	25	Waller (2017)
=	hsa−miR−3613−3p	K−ALS	5	16	Arakawa (2020)
		K−ALS	5	17	Arakawa (2020)
		sALS	9	16	Arakawa (2020)
=	hsa−miR−3613−5p	K−ALS	5	16	Arakawa (2020)
		K−ALS	5	17	Arakawa (2020)
		sALS	9	16	Arakawa (2020)
=	hsa−miR−361−3p	ALS	23	30	Raheja (2018)
		sALS	27	25	Waller (2017)
=	hsa−miR−361−5p	ALS	7	6	De Luna (2020)
		sALS	27	25	Waller (2017)
=	hsa−miR−362−3p	ALS	7	6	De Luna (2020)
		sALS	27	25	Waller (2017)
=	hsa−miR−363−3p	ALS	23	30	Raheja (2018)
		ALS	7	6	De Luna (2020)
		sALS	27	25	Waller (2017)
=	hsa−miR−365a−3p	ALS	23	30	Raheja (2018)
		ALS	7	6	De Luna (2020)
=	hsa−miR−374a−5p	ALS	7	6	De Luna (2020)
		sALS	27	25	Waller (2017)
=	hsa−miR−375−3p	ALS	7	6	De Luna (2020)
		sALS	20	20	Matamala (2018)
=	hsa−miR−376a−3p	ALS	7	6	De Luna (2020)
		sALS	27	25	Waller (2017)
=	hsa−miR−376b−3p	ALS	23	30	Raheja (2018)
		sALS	27	25	Waller (2017)
=	hsa−miR−376c−3p	ALS	7	6	De Luna (2020)
		sALS	27	25	Waller (2017)
=	hsa−miR−377−3p	ALS	23	30	Raheja (2018)
		sALS	27	25	Waller (2017)
=	hsa−miR−382−5p	ALS	7	6	De Luna (2020)
		sALS	27	25	Waller (2017)
=	hsa−miR−409−3p	ALS	7	6	De Luna (2020)
		sALS	27	25	Waller (2017)
=	hsa−miR−423−5p	ALS	7	6	De Luna (2020)
		sALS	27	25	Waller (2017)
=	hsa−miR−424−5p	ALS	23	30	Raheja (2018)
		ALS	7	6	De Luna (2020)
		sALS	27	25	Waller (2017)
=	hsa−miR−425−3p	ALS	7	6	De Luna (2020)
		sALS	27	25	Waller (2017)
=	hsa−miR−433−3p	ALS	23	30	Raheja (2018)
		sALS	27	25	Waller (2017)
=	hsa−miR−4497	K−ALS	5	16	Arakawa (2020)
		K−ALS	5	17	Arakawa (2020)
		sALS	9	16	Arakawa (2020)
=	hsa−miR−450a−5p	ALS	23	30	Raheja (2018)
		sALS	27	25	Waller (2017)
=	hsa−miR−450b−5p	ALS	23	30	Raheja (2018)
		sALS	27	25	Waller (2017)
=	hsa−miR−451a	ALS	23	30	Raheja (2018)
		ALS−SP	24	24	Joilin (2020)
		ALS−FP	24	24	Joilin (2020)
		ALS	7	6	De Luna (2020)
		sALS	27	25	Waller (2017)
=	hsa−miR−452−5p	ALS	23	30	Raheja (2018)
		sALS	27	25	Waller (2017)
=	hsa−miR−454−5p	ALS	23	30	Raheja (2018)
		sALS	27	25	Waller (2017)
=	hsa−miR−4687−3p	K−ALS	5	16	Arakawa (2020)
		K−ALS	5	17	Arakawa (2020)
		sALS	9	16	Arakawa (2020)
=	hsa−miR−483−5p	ALS	23	30	Raheja (2018)
		ALS	7	6	De Luna (2020)
		sALS	27	25	Waller (2017)
=	hsa−miR−485−3p	ALS	23	30	Raheja (2018)
		ALS	7	6	De Luna (2020)
		sALS	27	25	Waller (2017)
=	hsa−miR−487b−3p	ALS	23	30	Raheja (2018)
		sALS	27	25	Waller (2017)
=	hsa−miR−490−3p	ALS	23	30	Raheja (2018)
		sALS	27	25	Waller (2017)
=	hsa−miR−491−5p	ALS	23	30	Raheja (2018)
		sALS	27	25	Waller (2017)
=	hsa−miR−495−3p	ALS	7	6	De Luna (2020)
		sALS	27	25	Waller (2017)
=	hsa−miR−496	ALS	23	30	Raheja (2018)
		sALS	27	25	Waller (2017)
=	hsa−miR−497−5p	ALS	23	30	Raheja (2018)
		ALS	7	6	De Luna (2020)
		sALS	27	25	Waller (2017)
=	hsa−miR−500a−5p	ALS	23	30	Raheja (2018)
		sALS	27	25	Waller (2017)
=	hsa−miR−501−3p	ALS	23	30	Raheja (2018)
		ALS	7	6	De Luna (2020)
		sALS	27	25	Waller (2017)
=	hsa−miR−502−3p	ALS	7	6	De Luna (2020)
		sALS	27	25	Waller (2017)
=	hsa−miR−505−3p	ALS	7	6	De Luna (2020)
		sALS	27	25	Waller (2017)
=	hsa−miR−509−3−5p	ALS	23	30	Raheja (2018)
		sALS	27	25	Waller (2017)
=	hsa−miR−532−3p	ALS	23	30	Raheja (2018)
		ALS	7	6	De Luna (2020)
		sALS	27	25	Waller (2017)
=	hsa−miR−532−5p	ALS	23	30	Raheja (2018)
		ALS	7	6	De Luna (2020)
		sALS	27	25	Waller (2017)
=	hsa−miR−543	ALS	23	30	Raheja (2018)
		ALS	7	6	De Luna (2020)
		sALS	27	25	Waller (2017)
=	hsa−miR−548a−3p	ALS	23	30	Raheja (2018)
		K−ALS	5	16	Arakawa (2020)
		K−ALS	5	17	Arakawa (2020)
		sALS	9	16	Arakawa (2020)
		sALS	27	25	Waller (2017)
=	hsa−miR−548ac	K−ALS	5	16	Arakawa (2020)
		K−ALS	5	17	Arakawa (2020)
		sALS	9	16	Arakawa (2020)
=	hsa−miR−551b−3p	sALS	23	22	Waller (2017)
		ALS	23	30	Raheja (2018)
=	hsa−miR−574−3p	sALS	22	24	Freischmidt (2013)
		ALS	23	30	Raheja (2018)
		ALS	7	6	De Luna (2020)
		sALS	27	25	Waller (2017)
=	hsa−miR−582−3p	ALS	23	30	Raheja (2018)
		sALS	27	25	Waller (2017)
=	hsa−miR−584−5p	ALS	23	30	Raheja (2018)
		ALS	7	6	De Luna (2020)
		sALS	27	25	Waller (2017)
=	hsa−miR−589−3p	ALS	23	30	Raheja (2018)
		sALS	27	25	Waller (2017)
=	hsa−miR−590−3p	ALS	23	30	Raheja (2018)
		sALS	27	25	Waller (2017)
=	hsa−miR−590−5p	ALS	23	30	Raheja (2018)
		ALS	7	6	De Luna (2020)
		sALS	27	25	Waller (2017)
=	hsa−miR−595	ALS	23	30	Raheja (2018)
		sALS	27	25	Waller (2017)
=	hsa−miR−598−3p	ALS	23	30	Raheja (2018)
		sALS	27	25	Waller (2017)
=	hsa−miR−624−5p	ALS	23	30	Raheja (2018)
		sALS	27	25	Waller (2017)
=	hsa−miR−628−3p	ALS	23	30	Raheja (2018)
		sALS	27	25	Waller (2017)
=	hsa−miR−629−5p	ALS	7	6	De Luna (2020)
		sALS	27	25	Waller (2017)
=	hsa−miR−642a−5p	ALS	23	30	Raheja (2018)
		sALS	27	25	Waller (2017)
=	hsa−miR−660−5p	ALS	23	30	Raheja (2018)
		ALS	7	6	De Luna (2020)
		sALS	27	25	Waller (2017)
=	hsa−miR−766−3p	ALS	7	6	De Luna (2020)
		sALS	27	25	Waller (2017)
=	hsa−miR−770−5p	ALS	23	30	Raheja (2018)
		sALS	27	25	Waller (2017)
=	hsa−miR−874−3p	ALS	23	30	Raheja (2018)
		ALS	7	6	De Luna (2020)
		sALS	27	25	Waller (2017)
=	hsa−miR−877−5p	ALS	23	30	Raheja (2018)
		ALS	7	6	De Luna (2020)
=	hsa−miR−885−5p	ALS	7	6	De Luna (2020)
		sALS	27	25	Waller (2017)
=	hsa−miR−92a−1−5p	ALS	23	30	Raheja (2018)
		sALS	27	25	Waller (2017)
=	hsa−miR−92b−3p	ALS	23	30	Raheja (2018)
		ALS	7	6	De Luna (2020)
		sALS	27	25	Waller (2017)
=	hsa−miR−93−3p	ALS	23	30	Raheja (2018)
		ALS	7	6	De Luna (2020)
		sALS	27	25	Waller (2017)
=	hsa−miR−93−5p	ALS	7	6	De Luna (2020)
		sALS	27	25	Waller (2017)
=	hsa−miR−9−3p	ALS	23	30	Raheja (2018)
		sALS	27	25	Waller (2017)
=	hsa−miR−941	ALS	23	30	Raheja (2018)
		sALS	27	25	Waller (2017)
=	hsa−miR−9−5p	sALS	22	24	Freischmidt (2013)
		sALS	27	25	Waller (2017)
=	hsa−miR−98−5p	ALS	23	30	Raheja (2018)
		sALS	27	25	Waller (2017)
=	hsa−miR−99a−5p	ALS	23	30	Raheja (2018)
		ALS	7	6	De Luna (2020)
		sALS	27	25	Waller (2017)
=	hsa−miR−99b−5p	ALS	7	6	De Luna (2020)
		sALS	27	25	Waller (2017)
Inconsistently reported miRNAs
↓	hsa−let−7a−5p	ALS	23	30	Raheja (2018)
=		ALS−SP	24	24	Joilin (2020)
=		ALS−FP	24	24	Joilin (2020)
=		ALS	7	6	De Luna (2020)
=		sALS	27	25	Waller (2017)
↓	hsa−let−7b−5p	sALS	22	24	Freischmidt (2013)#
=		ALS	23	30	Raheja (2018)
=		ALS	7	6	De Luna (2020)
=		sALS	27	25	Waller (2017)
↓	hsa−let−7c−5p	ALS	23	30	Raheja (2018)
=		ALS	7	6	De Luna (2020)
=		sALS	27	25	Waller (2017)
↓	hsa−let−7d−3p	ALS	23	30	Raheja (2018)
=		ALS	7	6	De Luna (2020)
=		sALS	27	25	Waller (2017)
↓	hsa−let−7f−5p	ALS	23	30	Raheja (2018)
=		ALS−SP	24	24	Joilin (2020)
=		ALS−FP	24	24	Joilin (2020)
=		ALS	7	6	De Luna (2020)
=		sALS	27	25	Waller (2017)
=	hsa−miR−1	ALS	12	12	Toivonen (2014)
=		sALS	14	8	Tasca (2016)
↑		ALS	23	30	Raheja (2018)
=		ALS	7	6	De Luna (2020)
=		ALS	14	17	Malacarne (2021)
↑	hsa−miR−101−3p	ALS	23	30	Raheja (2018)
=		ALS	7	6	De Luna (2020)
=		sALS	27	25	Waller (2017)
↓	hsa−miR−106a−5p	ALS	23	30	Raheja (2018)
=		ALS	7	6	De Luna (2020)
=		sALS	27	25	Waller (2017)
↑	hsa−miR−106b−5p	ALS	12	12	Toivonen (2014)#
=		ALS	23	30	Raheja (2018)
=		ALS	7	6	De Luna (2020)
=		sALS	27	25	Waller (2017)
↓	hsa−miR−107	ALS	23	30	Raheja (2018)
=		ALS	53	23	De Luna (2020)
↓		ALS	7	6	De Luna (2020)
=		sALS	27	25	Waller (2017)
↑	hsa−miR−1180−5p	sALS	9	16	Arakawa (2020)
=		K−ALS	5	16	Arakawa (2020)
=		K−ALS	5	17	Arakawa (2020)
↑	hsa−miR−122−5p	ALS	23	30	Raheja (2018)
=		ALS	53	23	De Luna (2020)
↑		ALS	7	6	De Luna (2020)
=		sALS	27	25	Waller (2017)
=	hsa−miR−1234−3p	fALS	13	13	Freischmidt (2015)
↓		sALS	20	20	Freischmidt (2015)
↓	hsa−miR−1249−3p	sALS	20	20	Matamala (2018)
=		sALS	27	25	Waller (2017)
=	hsa−miR−125a−5p	ALS	23	30	Raheja (2018)
=		ALS	53	23	De Luna (2020)
↓		ALS	7	6	De Luna (2020)
=		sALS	27	25	Waller (2017)
↓	hsa−miR−132−3p	sALS	22	24	Freischmidt (2013)
=		ALS	23	30	Raheja (2018)
=		ALS	7	6	De Luna (2020)
=		sALS	27	25	Waller (2017)
↓	hsa−miR−132−5p	sALS	22	24	Freischmidt (2013)
=		ALS	23	30	Raheja (2018)
=		sALS	27	25	Waller (2017)
=	hsa−miR−133a−3p	sALS	23	22	Waller (2017)
=		ALS	12	12	Toivonen (2014)#
↓		sALS	14	8	Tasca (2016)#
↑		ALS	23	30	Raheja (2018)
=		ALS	7	6	De Luna (2020)
=		ALS	14	17	Malacarne (2021)#
=	hsa−miR−133b	ALS	12	12	Toivonen (2014)
↑		sALS	14	8	Tasca (2016)
↑		ALS	23	30	Raheja (2018)
=		ALS	7	6	De Luna (2020)
=		ALS	14	17	Malacarne (2021)
=		sALS	27	25	Waller (2017)
↓	hsa−miR−134−5p	ALS	23	30	Raheja (2018)
=		sALS	27	25	Waller (2017)
↓	hsa−miR−139−5p	ALS	23	30	Raheja (2018)
=		ALS	7	6	De Luna (2020)
=		sALS	27	25	Waller (2017)
=	hsa−miR−142−3p	ALS	23	30	Raheja (2018)
↑		sALS	20	20	Matamala (2018)
=		ALS	53	23	De Luna (2020)
↓		ALS	7	6	De Luna (2020)
=		sALS	27	25	Waller (2017)
↑	hsa−miR−143−3p	sALS	23	22	Waller (2017)
↓		sALS	22	24	Freischmidt (2013)
=		ALS	23	30	Raheja (2018)
=		ALS−SP	24	24	Joilin (2020)
=		ALS−FP	24	24	Joilin (2020)
=		ALS	7	6	De Luna (2020)
↓	hsa−miR−143−5p	sALS	22	24	Freischmidt (2013)
=		sALS	27	25	Waller (2017)
=	hsa−miR−144−3p	sALS	23	22	Waller (2017)
↑		ALS	23	30	Raheja (2018)
=		ALS	7	6	De Luna (2020)
↑	hsa−miR−144−5p	ALS	23	30	Raheja (2018)
=		ALS	7	6	De Luna (2020)
=		sALS	27	25	Waller (2017)
=	hsa−miR−145−5p	ALS	12	12	Toivonen (2014)#
↓		ALS	23	30	Raheja (2018)
=		ALS	7	6	De Luna (2020)
=		sALS	27	25	Waller (2017)
↓	hsa−miR−146a−3p	sALS	14	8	Tasca (2016)#
=		sALS	27	25	Waller (2017)
↓	hsa−miR−151a−5p	ALS	23	30	Raheja (2018)
=		ALS	7	6	De Luna (2020)
↓		sALS	19	11	Dobrowolny (2021)
↓		fALS	4	11	Dobrowolny (2021)
=		sALS	27	25	Waller (2017)
↑	hsa−miR−15b−3p	ALS	23	30	Raheja (2018)
=		ALS	7	6	De Luna (2020)
=		sALS	27	25	Waller (2017)
↑	hsa−miR−16−1−3p	ALS	23	30	Raheja (2018)
=		sALS	27	25	Waller (2017)
↑	hsa−miR−16−2−3p	ALS	23	30	Raheja (2018)
=		ALS	7	6	De Luna (2020)
=		sALS	27	25	Waller (2017)
=	hsa−miR−16−5p	ALS	23	30	Raheja (2018)
↓		ALS−SP	27	46	Joilin (2020)
=		ALS−FP	24	46	Joilin (2020)
=		ALS−SP	24	24	Joilin (2020)
=		ALS−FP	24	24	Joilin (2020)
=		ALS	7	6	De Luna (2020)
=		sALS	27	25	Waller (2017)
↑	hsa−miR−182−3p	ALS	23	30	Raheja (2018)
=		sALS	27	25	Waller (2017)
↓	hsa−miR−1825	fALS	13	13	Freischmidt (2015)
↓		sALS	20	20	Freischmidt (2015)
=		sALS	27	25	Waller (2017)
↑	hsa−miR−188−5p	ALS	23	30	Raheja (2018)
=		sALS	27	25	Waller (2017)
↓	hsa−miR−1915−3p	fALS	13	13	Freischmidt (2014)
=		sALS	14	14	Freischmidt (2014)
↓	hsa−miR−191−5p	ALS	23	30	Raheja (2018)
=		ALS	7	6	De Luna (2020)
=		sALS	27	25	Waller (2017)
↑	hsa−miR−192−3p	ALS	23	30	Raheja (2018)
=		sALS	27	25	Waller (2017)
↑	hsa−miR−192−5p	ALS	23	30	Raheja (2018)
=		ALS	7	6	De Luna (2020)
=		sALS	27	25	Waller (2017)
↑	hsa−miR−194−5p	ALS	23	30	Raheja (2018)
=		ALS	7	6	De Luna (2020)
=		sALS	27	25	Waller (2017)
=	hsa−miR−199a−5p	ALS	23	30	Raheja (2018)
=		ALS	7	6	De Luna (2020)
↓		sALS	19	11	Dobrowolny (2021)
↓		fALS	4	11	Dobrowolny (2021)
=		sALS	27	25	Waller (2017)
↑	hsa−miR−19a−3p	ALS	23	30	Raheja (2018)
=		ALS	7	6	De Luna (2020)
=		sALS	27	25	Waller (2017)
=	hsa−miR−19b−3p	ALS	12	12	Toivonen (2014)#
↑		ALS	23	30	Raheja (2018)
=		ALS	7	6	De Luna (2020)
=		sALS	27	25	Waller (2017)
=	hsa−miR−2110	ALS	23	30	Raheja (2018)
=		ALS	53	23	De Luna (2020)
↓		ALS	7	6	De Luna (2020)
=		sALS	27	25	Waller (2017)
=	hsa−miR−21−5p	ALS	12	12	Toivonen (2014)#
↑		ALS	23	30	Raheja (2018)
↓		ALS−FP	24	24	Joilin (2020)
↓		ALS−SP	24	24	Joilin (2020)
=		ALS−FP	24	46	Joilin (2020)
=		ALS−SP	27	46	Joilin (2020)
=		ALS	7	6	De Luna (2020)
=		sALS	27	25	Waller (2017)
↑	hsa−miR−22−3p	ALS	23	30	Raheja (2018)
=		ALS	7	6	De Luna (2020)
=		sALS	27	25	Waller (2017)
↓	hsa−miR−26a−5p	ALS	23	30	Raheja (2018)
=		ALS	7	6	De Luna (2020)
=		sALS	27	25	Waller (2017)
↓	hsa−miR−27a−3p	sALS	14	8	Tasca (2016)#
=		ALS	23	30	Raheja (2018)
=		ALS	7	6	De Luna (2020)
=		sALS	27	25	Waller (2017)
↑	hsa−miR−29a−3p	ALS	23	30	Raheja (2018)
=		ALS	7	6	De Luna (2020)
=		sALS	27	25	Waller (2017)
↑	hsa−miR−29b−3p	ALS	23	30	Raheja (2018)
=		ALS	7	6	De Luna (2020)
=		sALS	27	25	Waller (2017)
↑	hsa−miR−29c−3p	ALS	23	30	Raheja (2018)
=		ALS	7	6	De Luna (2020)
=		sALS	27	25	Waller (2017)
=	hsa−miR−30b−5p	ALS	23	30	Raheja (2018)
=		ALS	53	23	De Luna (2020)
↓		ALS	7	6	De Luna (2020)
=		sALS	27	25	Waller (2017)
=	hsa−miR−30c−5p	ALS	53	23	De Luna (2020)
↓		ALS	7	6	De Luna (2020)
=		sALS	27	25	Waller (2017)
=	hsa−miR−30e−3p	ALS	23	30	Raheja (2018)
=		ALS	53	23	De Luna (2020)
↓		ALS	7	6	De Luna (2020)
=		sALS	27	25	Waller (2017)
↓	hsa−miR−320a	ALS	23	30	Raheja (2018)
=		ALS	7	6	De Luna (2020)
=		sALS	27	25	Waller (2017)
↓	hsa−miR−320b	ALS	23	30	Raheja (2018)
=		ALS	7	6	De Luna (2020)
=		sALS	27	25	Waller (2017)
↓	hsa−miR−320c	ALS	23	30	Raheja (2018)
=		ALS	7	6	De Luna (2020)
↑	hsa−miR−32−5p	ALS	23	30	Raheja (2018)
=		ALS	7	6	De Luna (2020)
=		sALS	27	25	Waller (2017)
↓	hsa−miR−335−5p	ALS	53	23	De Luna (2020)
↓		ALS	7	6	De Luna (2020)
=		sALS	27	25	Waller (2017)
↑	hsa−miR−338−3p	sALS	10	10	De Felice (2014)
=		ALS	23	30	Raheja (2018)
=		ALS	7	6	De Luna (2020)
=		sALS	27	25	Waller (2017)
↓	hsa−miR−33a−3p	ALS	23	30	Raheja (2018)
=		sALS	27	25	Waller (2017)
↓	hsa−miR−340−5p	ALS	23	30	Raheja (2018)
=		sALS	27	25	Waller (2017)
↑	hsa−miR−34a−3p	ALS	23	30	Raheja (2018)
=		sALS	27	25	Waller (2017)
↑	hsa−miR−34a−5p	ALS	23	30	Raheja (2018)
=		ALS	7	6	De Luna (2020)
=		sALS	27	25	Waller (2017)
↓	hsa−miR−374b−5p	sALS	23	22	Waller (2017)
=		ALS	7	6	De Luna (2020)
=	hsa−miR−421	ALS	53	23	De Luna (2020)
↓		ALS	7	6	De Luna (2020)
=		sALS	27	25	Waller (2017)
↓	hsa−miR−423−3p	ALS	23	30	Raheja (2018)
=		ALS	53	23	De Luna (2020)
↓		ALS	7	6	De Luna (2020)
↓		sALS	19	11	Dobrowolny (2021)
↓		fALS	4	11	Dobrowolny (2021)
=		sALS	27	25	Waller (2017)
↓	hsa−miR−425−5p	ALS	23	30	Raheja (2018)
=		ALS	7	6	De Luna (2020)
=		sALS	27	25	Waller (2017)
=	hsa−miR−454−3p	ALS	53	23	De Luna (2020)
↓		ALS	7	6	De Luna (2020)
=		sALS	27	25	Waller (2017)
↓	hsa−miR−484	ALS	23	30	Raheja (2018)
=		ALS	7	6	De Luna (2020)
=		sALS	27	25	Waller (2017)
=	hsa−miR−486−5p	ALS	23	30	Raheja (2018)
=		ALS	7	6	De Luna (2020)
↑		K−ALS	5	16	Arakawa (2020)
↑		K−ALS	5	17	Arakawa (2020)
=		sALS	9	16	Arakawa (2020)
=		sALS	27	25	Waller (2017)
↑	hsa−miR−525−5p	ALS	23	30	Raheja (2018)
=		sALS	27	25	Waller (2017)
↓	hsa−miR−652−3p	ALS	23	30	Raheja (2018)
=		ALS	7	6	De Luna (2020)
=		sALS	27	25	Waller (2017)
↓	hsa−miR−7−1−3p	ALS	23	30	Raheja (2018)
=		ALS	7	6	De Luna (2020)
=		sALS	27	25	Waller (2017)
=	hsa−miR−7a−5p	ALS	53	23	De Luna (2020)
↓		ALS	7	6	De Luna (2020)
=	hsa−miR−92a−3p	ALS−FP	24	46	Joilin (2020)
=		ALS−SP	27	46	Joilin (2020)
=		ALS−SP	24	24	Joilin (2020)
=		ALS−FP	24	24	Joilin (2020)
=		ALS	7	6	De Luna (2020)
↑		K−ALS	5	16	Arakawa (2020)
↑		K−ALS	5	17	Arakawa (2020)
=		sALS	9	16	Arakawa (2020)
=		sALS	27	25	Waller (2017)
Single datasets
=	hsa−miR−298	sALS	27	25	Waller (2017)
=	hsa−miR−299−3p	sALS	27	25	Waller (2017)
=	hsa−miR−376a−5p	sALS	27	25	Waller (2017)
=	hsa−miR−383−5p	sALS	27	25	Waller (2017)
=	hsa−miR−384	sALS	27	25	Waller (2017)
=	hsa−miR−424−3p	sALS	27	25	Waller (2017)
=	hsa−miR−448	sALS	27	25	Waller (2017)
=	hsa−miR−449a	sALS	27	25	Waller (2017)
=	hsa−miR−449b−5p	sALS	27	25	Waller (2017)
=	hsa−miR−450b−3p	sALS	27	25	Waller (2017)
=	hsa−miR−455−3p	sALS	27	25	Waller (2017)
=	hsa−miR−455−5p	sALS	27	25	Waller (2017)
=	hsa−let−7e−3p	sALS	27	25	Waller (2017)
=	hsa−let−7f−1−3p	sALS	27	25	Waller (2017)
=	hsa−let−7f−2−3p	sALS	27	25	Waller (2017)
=	hsa−let−7i−3p	sALS	27	25	Waller (2017)
=	hsa−miR−100−3p	sALS	27	25	Waller (2017)
=	hsa−miR−103a−2−5p	sALS	27	25	Waller (2017)
=	hsa−miR−105−3p	sALS	27	25	Waller (2017)
=	hsa−miR−105−5p	sALS	27	25	Waller (2017)
=	hsa−miR−106a−3p	sALS	27	25	Waller (2017)
=	hsa−miR−1178−3p	sALS	27	25	Waller (2017)
=	hsa−miR−1179	sALS	27	25	Waller (2017)
=	hsa−miR−1180−3p	sALS	27	25	Waller (2017)
=	hsa−miR−1182	sALS	27	25	Waller (2017)
=	hsa−miR−1183	sALS	27	25	Waller (2017)
=	hsa−miR−1184	sALS	27	25	Waller (2017)
=	hsa−miR−1197	sALS	27	25	Waller (2017)
=	hsa−miR−1200	sALS	27	25	Waller (2017)
=	hsa−miR−1203	sALS	27	25	Waller (2017)
=	hsa−miR−1204	sALS	27	25	Waller (2017)
=	hsa−miR−1205	sALS	27	25	Waller (2017)
=	hsa−miR−1206	sALS	27	25	Waller (2017)
=	hsa−miR−1208	sALS	27	25	Waller (2017)
=	hsa−miR−122−3p	sALS	27	25	Waller (2017)
=	hsa−miR−1224−3p	sALS	27	25	Waller (2017)
=	hsa−miR−1225−3p	sALS	27	25	Waller (2017)
=	hsa−miR−1226−5p	sALS	27	25	Waller (2017)
=	hsa−miR−1227−3p	sALS	27	25	Waller (2017)
=	hsa−miR−1228−5p	sALS	27	25	Waller (2017)
=	hsa−miR−1233−3p	sALS	27	25	Waller (2017)
=	hsa−miR−1236−3p	sALS	27	25	Waller (2017)
=	hsa−miR−1238−3p	sALS	27	25	Waller (2017)
=	hsa−miR−1243	sALS	27	25	Waller (2017)
=	hsa−miR−1244	sALS	27	25	Waller (2017)
=	hsa−miR−1245a	sALS	27	25	Waller (2017)
=	hsa−miR−124−5p	sALS	27	25	Waller (2017)
=	hsa−miR−1247−5p	sALS	27	25	Waller (2017)
=	hsa−miR−1248	sALS	27	25	Waller (2017)
=	hsa−miR−1250−5p	sALS	27	25	Waller (2017)
=	hsa−miR−1251−5p	sALS	27	25	Waller (2017)
=	hsa−miR−1252−5p	sALS	27	25	Waller (2017)
=	hsa−miR−1253	sALS	27	25	Waller (2017)
=	hsa−miR−1254	sALS	27	25	Waller (2017)
=	hsa−miR−1255a	sALS	27	25	Waller (2017)
=	hsa−miR−1255b−5p	sALS	27	25	Waller (2017)
=	hsa−miR−1256	sALS	27	25	Waller (2017)
=	hsa−miR−1257	sALS	27	25	Waller (2017)
=	hsa−miR−125a−3p	sALS	27	25	Waller (2017)
=	hsa−miR−125b−1−3p	sALS	27	25	Waller (2017)
=	hsa−miR−125b−2−3p	sALS	27	25	Waller (2017)
=	hsa−miR−1262	sALS	27	25	Waller (2017)
=	hsa−miR−1263	sALS	27	25	Waller (2017)
=	hsa−miR−1264	sALS	27	25	Waller (2017)
=	hsa−miR−1265	sALS	27	25	Waller (2017)
=	hsa−miR−1267	sALS	27	25	Waller (2017)
=	hsa−miR−1269a	sALS	27	25	Waller (2017)
=	hsa−miR−1270	sALS	27	25	Waller (2017)
=	hsa−miR−1271−5p	sALS	27	25	Waller (2017)
=	hsa−miR−1272	sALS	27	25	Waller (2017)
=	hsa−miR−1275	sALS	27	25	Waller (2017)
=	hsa−miR−127−5p	sALS	27	25	Waller (2017)
=	hsa−miR−1276	sALS	27	25	Waller (2017)
=	hsa−miR−1278	sALS	27	25	Waller (2017)
=	hsa−miR−1282	sALS	27	25	Waller (2017)
=	hsa−miR−1283	sALS	27	25	Waller (2017)
=	hsa−miR−1284	sALS	27	25	Waller (2017)
=	hsa−miR−1285−3p	sALS	27	25	Waller (2017)
=	hsa−miR−1286	sALS	27	25	Waller (2017)
=	hsa−miR−1288−3p	sALS	27	25	Waller (2017)
=	hsa−miR−1289	sALS	27	25	Waller (2017)
=	hsa−miR−1290	sALS	27	25	Waller (2017)
=	hsa−miR−1291	sALS	27	25	Waller (2017)
=	hsa−miR−129−1−3p	sALS	27	25	Waller (2017)
=	hsa−miR−129−2−3p	sALS	27	25	Waller (2017)
=	hsa−miR−1292−5p	sALS	27	25	Waller (2017)
=	hsa−miR−1293	sALS	27	25	Waller (2017)
=	hsa−miR−1294	sALS	27	25	Waller (2017)
=	hsa−miR−129−5p	sALS	27	25	Waller (2017)
=	hsa−miR−1296−5p	sALS	27	25	Waller (2017)
=	hsa−miR−1298−5p	sALS	27	25	Waller (2017)
=	hsa−miR−1301−3p	sALS	27	25	Waller (2017)
=	hsa−miR−1302	sALS	27	25	Waller (2017)
=	hsa−miR−1303	sALS	27	25	Waller (2017)
=	hsa−miR−1304−5p	sALS	27	25	Waller (2017)
=	hsa−miR−130a−5p	sALS	27	25	Waller (2017)
=	hsa−miR−1324	sALS	27	25	Waller (2017)
=	hsa−miR−135b−3p	sALS	27	25	Waller (2017)
=	hsa−miR−135b−5p	sALS	23	22	Waller (2017)
=	hsa−miR−138−1−3p	sALS	27	25	Waller (2017)
=	hsa−miR−138−2−3p	sALS	27	25	Waller (2017)
=	hsa−miR−138−5p	sALS	27	25	Waller (2017)
=	hsa−miR−139−3p	sALS	27	25	Waller (2017)
=	hsa−miR−1−3p	sALS	27	25	Waller (2017)
=	hsa−miR−141−5p	sALS	27	25	Waller (2017)
=	hsa−miR−145−3p	sALS	27	25	Waller (2017)
=	hsa−miR−146b−3p	sALS	23	22	Waller (2017)
=	hsa−miR−1471	ALS	23	30	Raheja (2018)
=	hsa−miR−147a	sALS	27	25	Waller (2017)
=	hsa−miR−147b	sALS	27	25	Waller (2017)
=	hsa−miR−148a−5p	sALS	27	25	Waller (2017)
=	hsa−miR−148b−5p	sALS	27	25	Waller (2017)
=	hsa−miR−149−3p	sALS	27	25	Waller (2017)
=	hsa−miR−149−5p	sALS	27	25	Waller (2017)
=	hsa−miR−150−3p	sALS	27	25	Waller (2017)
=	hsa−miR−151b	sALS	27	25	Waller (2017)
=	hsa−miR−153−3p	sALS	27	25	Waller (2017)
=	hsa−miR−1537−3p	ALS	23	30	Raheja (2018)
=	hsa−miR−1538	ALS	23	30	Raheja (2018)
=	hsa−miR−155−3p	sALS	27	25	Waller (2017)
=	hsa−miR−15a−3p	sALS	27	25	Waller (2017)
=	hsa−miR−181a−3p	sALS	27	25	Waller (2017)
=	hsa−miR−181b−5p	sALS	27	25	Waller (2017)
=	hsa−miR−181c−5p	sALS	27	25	Waller (2017)
=	hsa−miR−181d−5p	sALS	27	25	Waller (2017)
=	hsa−miR−182−5p	sALS	27	25	Waller (2017)
=	hsa−miR−183−3p	sALS	27	25	Waller (2017)
=	hsa−miR−184	sALS	27	25	Waller (2017)
=	hsa−miR−185−3p	sALS	27	25	Waller (2017)
=	hsa−miR−186−3p	sALS	27	25	Waller (2017)
=	hsa−miR−187−3p	sALS	27	25	Waller (2017)
=	hsa−miR−188−3p	sALS	27	25	Waller (2017)
=	hsa−miR−18a−3p	sALS	27	25	Waller (2017)
=	hsa−miR−18b−3p	sALS	27	25	Waller (2017)
=	hsa−miR−1908−5p	ALS	23	30	Raheja (2018)
=	hsa−miR−190b	sALS	27	25	Waller (2017)
=	hsa−miR−1913	ALS	23	30	Raheja (2018)
=	hsa−miR−191−3p	sALS	27	25	Waller (2017)
=	hsa−miR−1914−5p	ALS	23	30	Raheja (2018)
=	hsa−miR−193a−3p	sALS	27	25	Waller (2017)
=	hsa−miR−193b−3p	sALS	27	25	Waller (2017)
=	hsa−miR−193b−5p	sALS	27	25	Waller (2017)
=	hsa−miR−194−3p	sALS	27	25	Waller (2017)
=	hsa−miR−195−3p	sALS	27	25	Waller (2017)
=	hsa−miR−196a−3p	sALS	27	25	Waller (2017)
=	hsa−miR−196a−5p	sALS	27	25	Waller (2017)
=	hsa−miR−196b−5p	sALS	27	25	Waller (2017)
=	hsa−miR−198	sALS	27	25	Waller (2017)
=	hsa−miR−199a−3p_hsa−miR−199b−3p	sALS	27	25	Waller (2017)##
=	hsa−miR−199b−5p	sALS	27	25	Waller (2017)
=	hsa−miR−19a−5p	sALS	27	25	Waller (2017)
=	hsa−miR−19b−1−5p	sALS	27	25	Waller (2017)
=	hsa−miR−200a−5p	sALS	27	25	Waller (2017)
=	hsa−miR−200b−3p	sALS	27	25	Waller (2017)
=	hsa−miR−200c−5p	sALS	27	25	Waller (2017)
=	hsa−miR−202−3p	sALS	27	25	Waller (2017)
=	hsa−miR−202−5p	sALS	27	25	Waller (2017)
=	hsa−miR−203a−3p	sALS	27	25	Waller (2017)
=	hsa−miR−203b−5p	sALS	27	25	Waller (2017)
=	hsa−miR−208b−3p	sALS	27	25	Waller (2017)
=	hsa−miR−20b−3p	sALS	27	25	Waller (2017)
=	hsa−miR−211−5p	sALS	27	25	Waller (2017)
=	hsa−miR−212−3p	sALS	27	25	Waller (2017)
=	hsa−miR−214−5p	sALS	27	25	Waller (2017)
=	hsa−miR−216a−5p	sALS	27	25	Waller (2017)
=	hsa−miR−216b−5p	sALS	27	25	Waller (2017)
=	hsa−miR−217	sALS	27	25	Waller (2017)
=	hsa−miR−218−1−3p	sALS	27	25	Waller (2017)
=	hsa−miR−218−2−3p	sALS	27	25	Waller (2017)
=	hsa−miR−218−5p	sALS	27	25	Waller (2017)
=	hsa−miR−219a−1−3p	sALS	27	25	Waller (2017)
=	hsa−miR−219a−2−3p	sALS	27	25	Waller (2017)
=	hsa−miR−219a−5p	sALS	27	25	Waller (2017)
=	hsa−miR−221−5p	sALS	27	25	Waller (2017)
=	hsa−miR−222−5p	sALS	27	25	Waller (2017)
=	hsa−miR−224−3p	ALS	23	30	Raheja (2018)
=	hsa−miR−224−5p	sALS	27	25	Waller (2017)
=	hsa−miR−23a−5p	sALS	27	25	Waller (2017)
=	hsa−miR−23b−5p	sALS	27	25	Waller (2017)
=	hsa−miR−24−1−5p	sALS	27	25	Waller (2017)
=	hsa−miR−24−2−5p	sALS	27	25	Waller (2017)
=	hsa−miR−24−3p	sALS	27	25	Waller (2017)
=	hsa−miR−25−5p	sALS	27	25	Waller (2017)
=	hsa−miR−26a−2−3p	sALS	27	25	Waller (2017)
=	hsa−miR−26b−3p	sALS	27	25	Waller (2017)
=	hsa−miR−296−3p	sALS	27	25	Waller (2017)
=	hsa−miR−29b−1−5p	sALS	27	25	Waller (2017)
=	hsa−miR−29b−2−5p	sALS	27	25	Waller (2017)
=	hsa−miR−29c−5p	sALS	27	25	Waller (2017)
=	hsa−miR−301b	ALS	23	30	Raheja (2018)
=	hsa−miR−301b−3p	sALS	27	25	Waller (2017)
=	hsa−miR−302a−3p	sALS	27	25	Waller (2017)
=	hsa−miR−302a−5p	sALS	27	25	Waller (2017)
=	hsa−miR−302b−3p	sALS	27	25	Waller (2017)
=	hsa−miR−302b−5p	sALS	27	25	Waller (2017)
=	hsa−miR−302c−3p	sALS	27	25	Waller (2017)
=	hsa−miR−302c−5p	sALS	27	25	Waller (2017)
=	hsa−miR−302d−3p	sALS	27	25	Waller (2017)
=	hsa−miR−30a−3p	sALS	27	25	Waller (2017)
=	hsa−miR−30b−3p	sALS	27	25	Waller (2017)
=	hsa−miR−30c−1−3p	sALS	27	25	Waller (2017)
=	hsa−miR−30c−2−3p	sALS	27	25	Waller (2017)
=	hsa−miR−30d−3p	sALS	27	25	Waller (2017)
=	hsa−miR−31−3p	sALS	27	25	Waller (2017)
=	hsa−miR−31−5p	sALS	27	25	Waller (2017)
=	hsa−miR−320d	ALS	7	6	De Luna (2020)
=	hsa−miR−323a−3p	sALS	27	25	Waller (2017)
=	hsa−miR−323b−5p	sALS	27	25	Waller (2017)
=	hsa−miR−325	sALS	27	25	Waller (2017)
=	hsa−miR−329−3p	sALS	27	25	Waller (2017)
=	hsa−miR−330−5p	sALS	27	25	Waller (2017)
=	hsa−miR−331−5p	sALS	27	25	Waller (2017)
=	hsa−miR−337−5p	sALS	27	25	Waller (2017)
=	hsa−miR−338−5p	sALS	27	25	Waller (2017)
=	hsa−miR−33b−5p	sALS	27	25	Waller (2017)
=	hsa−miR−340−3p	sALS	27	25	Waller (2017)
=	hsa−miR−342−5p	sALS	27	25	Waller (2017)
=	hsa−miR−345−5p	sALS	27	25	Waller (2017)
=	hsa−miR−34b−3p	sALS	27	25	Waller (2017)
=	hsa−miR−34b−5p	sALS	27	25	Waller (2017)
=	hsa−miR−34c−3p	sALS	27	25	Waller (2017)
=	hsa−miR−34c−5p	sALS	27	25	Waller (2017)
=	hsa−miR−362−5p	sALS	27	25	Waller (2017)
=	hsa−miR−363−5p	sALS	27	25	Waller (2017)
=	hsa−miR−365a−3p_hsa−miR−365b−3p	sALS	27	25	Waller (2017)##
=	hsa−miR−367−3p	sALS	27	25	Waller (2017)
=	hsa−miR−367−5p	sALS	27	25	Waller (2017)
=	hsa−miR−369−3p	sALS	27	25	Waller (2017)
=	hsa−miR−369−5p	sALS	27	25	Waller (2017)
=	hsa−miR−370−3p	sALS	27	25	Waller (2017)
=	hsa−miR−371a−3p	sALS	27	25	Waller (2017)
=	hsa−miR−372−3p	sALS	27	25	Waller (2017)
=	hsa−miR−373−3p	sALS	27	25	Waller (2017)
=	hsa−miR−374a−3p	sALS	27	25	Waller (2017)
=	hsa−miR−374b−3p	sALS	27	25	Waller (2017)
=	hsa−miR−375	sALS	27	25	Waller (2017)
=	hsa−miR−377−5p	sALS	27	25	Waller (2017)
=	hsa−miR−378a−3p	sALS	27	25	Waller (2017)
=	hsa−miR−378a−5p	sALS	27	25	Waller (2017)
=	hsa−miR−379−5p	sALS	27	25	Waller (2017)
=	hsa−miR−380−3p	sALS	27	25	Waller (2017)
=	hsa−miR−380−5p	sALS	27	25	Waller (2017)
=	hsa−miR−381−3p	sALS	27	25	Waller (2017)
=	hsa−miR−409−5p	sALS	27	25	Waller (2017)
=	hsa−miR−410−3p	sALS	27	25	Waller (2017)
=	hsa−miR−411−3p	sALS	27	25	Waller (2017)
=	hsa−miR−411−5p	sALS	27	25	Waller (2017)
=	hsa−miR−412−3p	sALS	27	25	Waller (2017)
=	hsa−miR−422a	sALS	27	25	Waller (2017)
=	hsa−miR−429	sALS	27	25	Waller (2017)
=	hsa−miR−431−3p	sALS	27	25	Waller (2017)
=	hsa−miR−431−5p	sALS	27	25	Waller (2017)
=	hsa−miR−432−3p	sALS	27	25	Waller (2017)
=	hsa−miR−432−5p	sALS	27	25	Waller (2017)
=	hsa−miR−452−3p	sALS	27	25	Waller (2017)
=	hsa−miR−483−3p	sALS	27	25	Waller (2017)
=	hsa−miR−485−5p	sALS	27	25	Waller (2017)
=	hsa−miR−486−3p	sALS	27	25	Waller (2017)
=	hsa−miR−487a−3p	sALS	27	25	Waller (2017)
=	hsa−miR−488−3p	sALS	27	25	Waller (2017)
=	hsa−miR−488−5p	sALS	27	25	Waller (2017)
=	hsa−miR−489−3p	sALS	27	25	Waller (2017)
=	hsa−miR−491−3p	sALS	27	25	Waller (2017)
=	hsa−miR−492	sALS	27	25	Waller (2017)
=	hsa−miR−493−3p	sALS	27	25	Waller (2017)
=	hsa−miR−493−5p	ALS	23	30	Raheja (2018)
=	hsa−miR−494−3p	sALS	27	25	Waller (2017)
=	hsa−miR−497−3p	sALS	27	25	Waller (2017)
=	hsa−miR−499a−3p	sALS	27	25	Waller (2017)
=	hsa−miR−499a−5p	sALS	27	25	Waller (2017)
=	hsa−miR−500a−3p	sALS	27	25	Waller (2017)
=	hsa−miR−501−5p	sALS	27	25	Waller (2017)
=	hsa−miR−502−5p	sALS	27	25	Waller (2017)
=	hsa−miR−503−5p	sALS	27	25	Waller (2017)
=	hsa−miR−504−5p	sALS	27	25	Waller (2017)
=	hsa−miR−505−5p	sALS	27	25	Waller (2017)
=	hsa−miR−506−3p	sALS	27	25	Waller (2017)
=	hsa−miR−507	sALS	27	25	Waller (2017)
=	hsa−miR−508−3p	sALS	27	25	Waller (2017)
=	hsa−miR−508−5p	sALS	27	25	Waller (2017)
=	hsa−miR−509−5p	sALS	27	25	Waller (2017)
=	hsa−miR−510−5p	sALS	27	25	Waller (2017)
=	hsa−miR−511−5p	sALS	27	25	Waller (2017)
=	hsa−miR−512−3p	sALS	27	25	Waller (2017)
=	hsa−miR−512−5p	sALS	27	25	Waller (2017)
=	hsa−miR−513a−5p	sALS	27	25	Waller (2017)
=	hsa−miR−513b−5p	sALS	27	25	Waller (2017)
=	hsa−miR−513c−5p	sALS	27	25	Waller (2017)
=	hsa−miR−515−3p	sALS	27	25	Waller (2017)
=	hsa−miR−515−5p	sALS	27	25	Waller (2017)
=	hsa−miR−516a−3p_hsa−miR−516b−3p	sALS	27	25	Waller (2017)##
=	hsa−miR−516a−5p	sALS	27	25	Waller (2017)
=	hsa−miR−516b−5p	sALS	27	25	Waller (2017)
=	hsa−miR−517−5p	sALS	27	25	Waller (2017)
=	hsa−miR−517a−3p_hsa−miR−517b−3p	sALS	27	25	Waller (2017)##
=	hsa−miR−517c−3p	sALS	27	25	Waller (2017)
=	hsa−miR−518a−3p	sALS	27	25	Waller (2017)
=	hsa−miR−518a−5p_hsa−miR−527	sALS	27	25	Waller (2017)##
=	hsa−miR−518b	sALS	27	25	Waller (2017)
=	hsa−miR−518c−3p	sALS	27	25	Waller (2017)
=	hsa−miR−518c−5p	sALS	27	25	Waller (2017)
=	hsa−miR−518d−3p	sALS	23	22	Waller (2017)
=	hsa−miR−518d−5p_hsa−miR−520c−5p_hsa−miR−526a	sALS	27	25	Waller (2017)##
=	hsa−miR−518e−3p	sALS	27	25	Waller (2017)
=	hsa−miR−518e−5p_hsa−miR−519a−5p_hsa−miR−519b−5p_hsa−miR−519c−5p_hsa−miR−522−5p_hsa−miR−523−5p	sALS	27	25	Waller (2017)##
=	hsa−miR−518f−3p	sALS	27	25	Waller (2017)
=	hsa−miR−518f−5p	sALS	27	25	Waller (2017)
=	hsa−miR−519a−3p	sALS	27	25	Waller (2017)
=	hsa−miR−519b−3p	sALS	27	25	Waller (2017)
=	hsa−miR−519c−3p	sALS	27	25	Waller (2017)
=	hsa−miR−519d−3p	sALS	27	25	Waller (2017)
=	hsa−miR−519e−3p	sALS	27	25	Waller (2017)
=	hsa−miR−519e−5p	sALS	27	25	Waller (2017)
=	hsa−miR−520a−3p	sALS	27	25	Waller (2017)
=	hsa−miR−520a−5p	sALS	27	25	Waller (2017)
=	hsa−miR−520b	sALS	27	25	Waller (2017)
=	hsa−miR−520c−3p	sALS	27	25	Waller (2017)
=	hsa−miR−520d−3p	sALS	27	25	Waller (2017)
=	hsa−miR−520d−5p	sALS	27	25	Waller (2017)
=	hsa−miR−520e	sALS	27	25	Waller (2017)
=	hsa−miR−520f−3p	sALS	27	25	Waller (2017)
=	hsa−miR−520g−3p	sALS	27	25	Waller (2017)
=	hsa−miR−520h	sALS	27	25	Waller (2017)
=	hsa−miR−521	sALS	27	25	Waller (2017)
=	hsa−miR−522−3p	sALS	27	25	Waller (2017)
=	hsa−miR−523−3p	sALS	27	25	Waller (2017)
=	hsa−miR−524−3p	sALS	27	25	Waller (2017)
=	hsa−miR−524−5p	sALS	27	25	Waller (2017)
=	hsa−miR−525−3p	sALS	27	25	Waller (2017)
=	hsa−miR−526b−5p	sALS	27	25	Waller (2017)
=	hsa−miR−539−5p	sALS	27	25	Waller (2017)
=	hsa−miR−541−3p	sALS	27	25	Waller (2017)
=	hsa−miR−541−5p	sALS	27	25	Waller (2017)
=	hsa−miR−542−3p	sALS	27	25	Waller (2017)
=	hsa−miR−542−5p	sALS	27	25	Waller (2017)
=	hsa−miR−544a	sALS	27	25	Waller (2017)
=	hsa−miR−545−3p	sALS	27	25	Waller (2017)
=	hsa−miR−545−5p	sALS	27	25	Waller (2017)
=	hsa−miR−548a−5p	sALS	27	25	Waller (2017)
=	hsa−miR−548am−5p_hsa−miR−548c−5p_hsa−miR−548o−5p	sALS	27	25	Waller (2017)##
=	hsa−miR−548b−3p	sALS	27	25	Waller (2017)
=	hsa−miR−548b−5p	sALS	27	25	Waller (2017)
=	hsa−miR−548c−3p	sALS	27	25	Waller (2017)
=	hsa−miR−548d−3p	sALS	27	25	Waller (2017)
=	hsa−miR−548d−5p	sALS	27	25	Waller (2017)
=	hsa−miR−548e−3p	sALS	27	25	Waller (2017)
=	hsa−miR−548g−3p	sALS	27	25	Waller (2017)
=	hsa−miR−548h−5p	sALS	27	25	Waller (2017)
=	hsa−miR−548i	sALS	27	25	Waller (2017)
=	hsa−miR−548j−5p	sALS	27	25	Waller (2017)
=	hsa−miR−548k	sALS	27	25	Waller (2017)
=	hsa−miR−548l	sALS	27	25	Waller (2017)
=	hsa−miR−548m	sALS	27	25	Waller (2017)
=	hsa−miR−548n	sALS	27	25	Waller (2017)
=	hsa−miR−548p	sALS	27	25	Waller (2017)
=	hsa−miR−549a	sALS	27	25	Waller (2017)
=	hsa−miR−550a−3p	sALS	27	25	Waller (2017)
=	hsa−miR−550a−5p	sALS	27	25	Waller (2017)
=	hsa−miR−551a	sALS	27	25	Waller (2017)
=	hsa−miR−551b−5p	sALS	27	25	Waller (2017)
=	hsa−miR−552−3p	sALS	27	25	Waller (2017)
=	hsa−miR−553	sALS	27	25	Waller (2017)
=	hsa−miR−554	sALS	27	25	Waller (2017)
=	hsa−miR−555	sALS	27	25	Waller (2017)
=	hsa−miR−556−3p	sALS	27	25	Waller (2017)
=	hsa−miR−556−5p	sALS	27	25	Waller (2017)
=	hsa−miR−557	sALS	27	25	Waller (2017)
=	hsa−miR−558	sALS	27	25	Waller (2017)
=	hsa−miR−558−3p	sALS	22	24	Freischmidt (2013)
=	hsa−miR−559	sALS	27	25	Waller (2017)
=	hsa−miR−561−3p	sALS	27	25	Waller (2017)
=	hsa−miR−562	sALS	27	25	Waller (2017)
=	hsa−miR−563	sALS	27	25	Waller (2017)
=	hsa−miR−564	sALS	27	25	Waller (2017)
=	hsa−miR−566	sALS	27	25	Waller (2017)
=	hsa−miR−567	sALS	27	25	Waller (2017)
=	hsa−miR−569	sALS	27	25	Waller (2017)
=	hsa−miR−570−3p	sALS	27	25	Waller (2017)
=	hsa−miR−571	sALS	27	25	Waller (2017)
=	hsa−miR−572	sALS	27	25	Waller (2017)
=	hsa−miR−573	sALS	27	25	Waller (2017)
=	hsa−miR−574−5p	sALS	22	24	Freischmidt (2013)
=	hsa−miR−575	sALS	27	25	Waller (2017)
=	hsa−miR−576−3p	sALS	27	25	Waller (2017)
=	hsa−miR−576−5p	sALS	27	25	Waller (2017)
=	hsa−miR−577	sALS	27	25	Waller (2017)
=	hsa−miR−578	sALS	27	25	Waller (2017)
=	hsa−miR−579−3p	sALS	27	25	Waller (2017)
=	hsa−miR−580−3p	sALS	27	25	Waller (2017)
=	hsa−miR−581	sALS	27	25	Waller (2017)
=	hsa−miR−582−5p	sALS	27	25	Waller (2017)
=	hsa−miR−583	sALS	27	25	Waller (2017)
=	hsa−miR−585−3p	sALS	27	25	Waller (2017)
=	hsa−miR−586	sALS	27	25	Waller (2017)
=	hsa−miR−587	sALS	27	25	Waller (2017)
=	hsa−miR−588	sALS	27	25	Waller (2017)
=	hsa−miR−589−5p	sALS	27	25	Waller (2017)
=	hsa−miR−591	sALS	27	25	Waller (2017)
=	hsa−miR−592	sALS	27	25	Waller (2017)
=	hsa−miR−593−3p	sALS	27	25	Waller (2017)
=	hsa−miR−593−5p	sALS	27	25	Waller (2017)
=	hsa−miR−596	sALS	27	25	Waller (2017)
=	hsa−miR−597−5p	sALS	27	25	Waller (2017)
=	hsa−miR−599	sALS	27	25	Waller (2017)
=	hsa−miR−600	sALS	27	25	Waller (2017)
=	hsa−miR−601	sALS	27	25	Waller (2017)
=	hsa−miR−603	sALS	27	25	Waller (2017)
=	hsa−miR−604	sALS	27	25	Waller (2017)
=	hsa−miR−605−5p	sALS	27	25	Waller (2017)
=	hsa−miR−606	sALS	27	25	Waller (2017)
=	hsa−miR−607	sALS	27	25	Waller (2017)
=	hsa−miR−608	sALS	27	25	Waller (2017)
=	hsa−miR−609	sALS	27	25	Waller (2017)
=	hsa−miR−613	sALS	27	25	Waller (2017)
=	hsa−miR−614	sALS	27	25	Waller (2017)
=	hsa−miR−615−3p	sALS	27	25	Waller (2017)
=	hsa−miR−615−5p	sALS	27	25	Waller (2017)
=	hsa−miR−616−3p	sALS	27	25	Waller (2017)
=	hsa−miR−616−5p	sALS	27	25	Waller (2017)
=	hsa−miR−617	sALS	27	25	Waller (2017)
=	hsa−miR−618	sALS	27	25	Waller (2017)
=	hsa−miR−620	sALS	27	25	Waller (2017)
=	hsa−miR−621	sALS	27	25	Waller (2017)
=	hsa−miR−622	sALS	27	25	Waller (2017)
=	hsa−miR−623	sALS	27	25	Waller (2017)
=	hsa−miR−624−3p	sALS	27	25	Waller (2017)
=	hsa−miR−625−3p	sALS	27	25	Waller (2017)
=	hsa−miR−625−5p	sALS	27	25	Waller (2017)
=	hsa−miR−626	sALS	27	25	Waller (2017)
=	hsa−miR−627−5p	sALS	27	25	Waller (2017)
=	hsa−miR−628−5p	sALS	27	25	Waller (2017)
=	hsa−miR−629−3p	sALS	27	25	Waller (2017)
=	hsa−miR−630	sALS	27	25	Waller (2017)
=	hsa−miR−631	sALS	27	25	Waller (2017)
=	hsa−miR−633	sALS	27	25	Waller (2017)
=	hsa−miR−634	sALS	27	25	Waller (2017)
=	hsa−miR−635	sALS	27	25	Waller (2017)
=	hsa−miR−636	sALS	27	25	Waller (2017)
=	hsa−miR−637	sALS	27	25	Waller (2017)
=	hsa−miR−638	sALS	27	25	Waller (2017)
=	hsa−miR−639	sALS	27	25	Waller (2017)
=	hsa−miR−640	sALS	27	25	Waller (2017)
=	hsa−miR−641	sALS	27	25	Waller (2017)
=	hsa−miR−643	sALS	27	25	Waller (2017)
=	hsa−miR−644a	sALS	27	25	Waller (2017)
=	hsa−miR−645	sALS	27	25	Waller (2017)
=	hsa−miR−646	sALS	27	25	Waller (2017)
=	hsa−miR−647	sALS	27	25	Waller (2017)
=	hsa−miR−648	sALS	27	25	Waller (2017)
=	hsa−miR−649	sALS	27	25	Waller (2017)
=	hsa−miR−650	sALS	27	25	Waller (2017)
=	hsa−miR−651−5p	sALS	27	25	Waller (2017)
=	hsa−miR−653−5p	sALS	27	25	Waller (2017)
=	hsa−miR−654−3p	sALS	27	25	Waller (2017)
=	hsa−miR−654−5p	sALS	27	25	Waller (2017)
=	hsa−miR−655−3p	sALS	27	25	Waller (2017)
=	hsa−miR−656−3p	sALS	27	25	Waller (2017)
=	hsa−miR−657	sALS	27	25	Waller (2017)
=	hsa−miR−658	sALS	27	25	Waller (2017)
=	hsa−miR−659−3p	sALS	27	25	Waller (2017)
=	hsa−miR−661	sALS	27	25	Waller (2017)
=	hsa−miR−662	sALS	27	25	Waller (2017)
=	hsa−miR−663a	sALS	22	24	Freischmidt (2013)
=	hsa−miR−663b	sALS	27	25	Waller (2017)
=	hsa−miR−664a−3p	sALS	27	25	Waller (2017)
=	hsa−miR−665	sALS	27	25	Waller (2017)
=	hsa−miR−668−3p	sALS	27	25	Waller (2017)
=	hsa−miR−671−3p	sALS	27	25	Waller (2017)
=	hsa−miR−675−5p	sALS	27	25	Waller (2017)
=	hsa−miR−708−3p	sALS	27	25	Waller (2017)
=	hsa−miR−708−5p	sALS	27	25	Waller (2017)
=	hsa−miR−7−2−3p	sALS	27	25	Waller (2017)
=	hsa−miR−744−3p	sALS	27	25	Waller (2017)
=	hsa−miR−744−5p	sALS	27	25	Waller (2017)
=	hsa−miR−758−3p	sALS	27	25	Waller (2017)
=	hsa−miR−7−5p	sALS	27	25	Waller (2017)
=	hsa−miR−760	ALS	23	30	Raheja (2018)
=	hsa−miR−765	sALS	27	25	Waller (2017)
=	hsa−miR−767−3p	sALS	27	25	Waller (2017)
=	hsa−miR−767−5p	sALS	27	25	Waller (2017)
=	hsa−miR−769−3p	sALS	27	25	Waller (2017)
=	hsa−miR−769−5p	sALS	27	25	Waller (2017)
=	hsa−miR−802	sALS	27	25	Waller (2017)
=	hsa−miR−873−5p	sALS	27	25	Waller (2017)
=	hsa−miR−875−3p	sALS	27	25	Waller (2017)
=	hsa−miR−875−5p	sALS	27	25	Waller (2017)
=	hsa−miR−876−3p	sALS	27	25	Waller (2017)
=	hsa−miR−876−5p	sALS	27	25	Waller (2017)
=	hsa−miR−877−3p	ALS	23	30	Raheja (2018)
=	hsa−miR−885−3p	sALS	27	25	Waller (2017)
=	hsa−miR−887−3p	sALS	27	25	Waller (2017)
=	hsa−miR−888−3p	sALS	27	25	Waller (2017)
=	hsa−miR−888−5p	sALS	27	25	Waller (2017)
=	hsa−miR−889−3p	sALS	27	25	Waller (2017)
=	hsa−miR−890	sALS	27	25	Waller (2017)
=	hsa−miR−891a−5p	sALS	27	25	Waller (2017)
=	hsa−miR−891b	sALS	27	25	Waller (2017)
=	hsa−miR−892a	sALS	27	25	Waller (2017)
=	hsa−miR−892b	sALS	27	25	Waller (2017)
=	hsa−miR−920	sALS	27	25	Waller (2017)
=	hsa−miR−921	sALS	27	25	Waller (2017)
=	hsa−miR−922	sALS	27	25	Waller (2017)
=	hsa−miR−924	sALS	27	25	Waller (2017)
=	hsa−miR−92a−2−5p	sALS	27	25	Waller (2017)
=	hsa−miR−92b−5p	sALS	27	25	Waller (2017)
=	hsa−miR−933	sALS	27	25	Waller (2017)
=	hsa−miR−934	sALS	27	25	Waller (2017)
=	hsa−miR−935	sALS	27	25	Waller (2017)
=	hsa−miR−936	sALS	27	25	Waller (2017)
=	hsa−miR−937−3p	sALS	27	25	Waller (2017)
=	hsa−miR−938	sALS	27	25	Waller (2017)
=	hsa−miR−939−5p	sALS	27	25	Waller (2017)
=	hsa−miR−940	ALS	23	30	Raheja (2018)
=	hsa−miR−942−5p	sALS	27	25	Waller (2017)
=	hsa−miR−943	sALS	27	25	Waller (2017)
=	hsa−miR−944	sALS	27	25	Waller (2017)
=	hsa−miR−95−3p	sALS	27	25	Waller (2017)
=	hsa−miR−96−3p	sALS	27	25	Waller (2017)
=	hsa−miR−96−5p	sALS	27	25	Waller (2017)
=	hsa−miR−99a−3p	sALS	27	25	Waller (2017)
=	hsa−miR−99b−3p	sALS	27	25	Waller (2017)
↓	hsa−miR−149	sALS	14	8	Tasca (2016)
PERIPHERAL BLOOD / LEUKOCYTES
Consistently reported miRNAs
↓	hsa−miR−183−5p	sALS	83	61	Chen (2016)#
		sALS	50	15	Liguori (2018)
↑	hsa−miR−338−3p	sALS	14	14	De Felice (2012)
		sALS	72	62	De Felice (2014)
		sALS	20	20	De Felice (2014)
		sALS	84	27	Vrabec (2018)
Inconsistently reported miRNAs
↓	hsa−miR−451a	sALS	83	61	Chen (2016)#
↓		sALS	50	15	Liguori (2018)
↑		sALS	84	27	Vrabec (2018)
Single datasets
↓	hsa−let−7a−5p	sALS	50	15	Liguori (2018)
↑	hsa−let−7b−5p	sALS	84	27	Vrabec (2018)
↓	hsa−let−7d−5p	sALS	50	15	Liguori (2018)
↓	hsa−let−7f−5p	sALS	50	15	Liguori (2018)
↓	hsa−let−7g−5p	sALS	50	15	Liguori (2018)
↓	hsa−let−7i−5p	sALS	50	15	Liguori (2018)
=	hsa−miR−100	sALS	83	61	Chen (2016)
↓	hsa−miR−103a−3p	sALS	50	15	Liguori (2018)
↓	hsa−miR−106b−3p	sALS	50	15	Liguori (2018)
=	hsa−miR−124−3p	sALS	83	61	Chen (2016)#
↑	hsa−miR−124a	sALS	84	27	Vrabec (2018)
↓	hsa−miR−128−3p	sALS	50	15	Liguori (2018)
↓	hsa−miR−130a−3p	sALS	50	15	Liguori (2018)
↓	hsa−miR−130b−3p	sALS	50	15	Liguori (2018)
↑	hsa−miR−132−3p	sALS	84	27	Vrabec (2018)
=	hsa−miR−143−3p	sALS	84	27	Vrabec (2018)
↓	hsa−miR−144−5p	sALS	50	15	Liguori (2018)
↓	hsa−miR−148a−3p	sALS	50	15	Liguori (2018)
↓	hsa−miR−148b−3p	sALS	50	15	Liguori (2018)
↓	hsa−miR−151a−5p	sALS	50	15	Liguori (2018)
↓	hsa−miR−151b	sALS	50	15	Liguori (2018)
↓	hsa−miR−15a−5p	sALS	50	15	Liguori (2018)
↓	hsa−miR−15b−5p	sALS	50	15	Liguori (2018)
↓	hsa−miR−16−5p	sALS	50	15	Liguori (2018)
=	hsa−miR−181a−2−3p	sALS	50	15	Liguori (2018)
↓	hsa−miR−182−5p	sALS	50	15	Liguori (2018)
↓	hsa−miR−186−5p	sALS	50	15	Liguori (2018)
=	hsa−miR−192−5p	sALS	50	15	Liguori (2018)
↓	hsa−miR−193b	sALS	83	61	Chen (2016)
↑	hsa−miR−206	sALS	84	27	Vrabec (2018)
↓	hsa−miR−221−3p	sALS	50	15	Liguori (2018)
↓	hsa−miR−223−3p	sALS	50	15	Liguori (2018)
↓	hsa−miR−22−3p	sALS	50	15	Liguori (2018)
↓	hsa−miR−23a−3p	sALS	50	15	Liguori (2018)
=	hsa−miR−25−3p	sALS	50	15	Liguori (2018)
↓	hsa−miR−26a−5p	sALS	50	15	Liguori (2018)
↓	hsa−miR−26b−5p	sALS	50	15	Liguori (2018)
↓	hsa−miR−27b−3p	sALS	50	15	Liguori (2018)
↓	hsa−miR−28−3p	sALS	50	15	Liguori (2018)
↓	hsa−miR−30b−5p	sALS	50	15	Liguori (2018)
↓	hsa−miR−30c−5p	sALS	50	15	Liguori (2018)
↓	hsa−miR−342−3p	sALS	50	15	Liguori (2018)
=	hsa−miR−34a−5p	sALS	83	61	Chen (2016)#
=	hsa−miR−3690	sALS	83	61	Chen (2016)
↓	hsa−miR−3935	sALS	83	61	Chen (2016)
=	hsa−miR−409−3p	sALS	50	15	Liguori (2018)
↓	hsa−miR−425−5p	sALS	50	15	Liguori (2018)
=	hsa−miR−4485	sALS	83	61	Chen (2016)
=	hsa−miR−4583	sALS	83	61	Chen (2016)
=	hsa−miR−4701	sALS	83	61	Chen (2016)
↓	hsa−miR−532−5p	sALS	50	15	Liguori (2018)
↓	hsa−miR−550a−3p	sALS	50	15	Liguori (2018)
↓	hsa−miR−584−5p	sALS	50	15	Liguori (2018)
↑	hsa−miR−638	sALS	84	27	Vrabec (2018)
↑	hsa−miR−663a	sALS	84	27	Vrabec (2018)
↑	hsa−miR−9−5p	sALS	84	27	Vrabec (2018)
↓	hsa−miR−93−5p	sALS	50	15	Liguori (2018)
CSF
Consistently reported miRNAs
↑	hsa−miR−34a−3p	ALS	55	19	Rizzuti (2022)
		fALS	27	19	Rizzuti (2022)
=	hsa−let−7c−5p	ALS−FP	16	18	Joilin (2022)
		ALS−SP	24	18	Joilin (2022)
		ALS	40	18	Joilin (2022)
=	hsa−miR−127−3p	sALS	24	24	Benigni (2016)
		sALS	32	10	Waller (2018)
=	hsa−miR−150−5p	sALS	24	24	Benigni (2016)
		sALS	32	10	Waller (2018)
=	hsa−miR−16−5p	sALS	32	10	Waller (2018)
		ALS−FP	16	18	Joilin (2022)
		ALS−SP	24	18	Joilin (2022)
		ALS	40	18	Joilin (2022)
=	hsa−miR−196a−5p	ALS−FP	16	18	Joilin (2022)
		ALS−SP	24	18	Joilin (2022)
		ALS	40	18	Joilin (2022)
=	hsa−miR−92a−3p	ALS−FP	16	18	Joilin (2022)
		ALS−SP	24	18	Joilin (2022)
		ALS	40	18	Joilin (2022)
=	hsa−miR−9−3p	ALS−FP	16	18	Joilin (2022)
		ALS−SP	24	18	Joilin (2022)
		ALS	40	18	Joilin (2022)
=	hsa−miR−9−5p	sALS	22	24	Freischmidt (2013)
		sALS	32	10	Waller (2018)
Inconsistently reported miRNAs
=	hsa−let−7b−5p	sALS	22	24	Freischmidt (2013)#
↓		sALS	24	24	Benigni (2016)
↓	hsa−let−7f−5p	sALS	24	24	Benigni (2016)
=		sALS	32	10	Waller (2018)
↓	hsa−miR−143−3p	sALS	22	24	Freischmidt (2013)
=		sALS	32	10	Waller (2018)
↓	hsa−miR−21−5p	sALS	24	24	Benigni (2016)
=		ALS−FP	16	18	Joilin (2022)
=		ALS−SP	24	18	Joilin (2022)
=		ALS	40	18	Joilin (2022)
↑	hsa−miR−625−3p	fALS	27	19	Rizzuti (2022)
=		ALS	55	19	Rizzuti (2022)
Single datasets
↓	hsa−let−7a−5p	sALS	24	24	Benigni (2016)
=	hsa−miR−122−3p	sALS	24	24	Benigni (2016)
=	hsa−miR−124−3p	sALS	32	10	Waller (2018)
=	hsa−miR−125b−2−3p	sALS	32	10	Waller (2018)
↓	hsa−miR−132−3p	sALS	22	24	Freischmidt (2013)
↓	hsa−miR−132−5p	sALS	22	24	Freischmidt (2013)
=	hsa−miR−142−5p	sALS	32	10	Waller (2018)
↑	hsa−miR−143−5p	sALS	22	24	Freischmidt (2013)
=	hsa−miR−146a−5p	sALS	32	10	Waller (2018)
↓	hsa−miR−148a−3p	sALS	24	24	Benigni (2016)
↓	hsa−miR−15b−5p	sALS	24	24	Benigni (2016)
↑	hsa−miR−181a−5p	sALS	24	24	Benigni (2016)
=	hsa−miR−183−3p	sALS	24	24	Benigni (2016)
↓	hsa−miR−195−5p	sALS	24	24	Benigni (2016)
=	hsa−miR−204−5p	sALS	24	24	Benigni (2016)
=	hsa−miR−27b−3p	sALS	32	10	Waller (2018)
=	hsa−miR−28−3p	sALS	32	10	Waller (2018)
=	hsa−miR−335−3p	ALS	55	19	Rizzuti (2022)
=	hsa−miR−335−5p	ALS	55	19	Rizzuti (2022)
↑	hsa−miR−338−3p	sALS	10	10	De Felice (2014)
=	hsa−miR−34a−5p	ALS	55	19	Rizzuti (2022)
=	hsa−miR−373−5p	sALS	24	24	Benigni (2016)
=	hsa−miR−378a−3p	sALS	32	10	Waller (2018)
=	hsa−miR−486−5p	sALS	32	10	Waller (2018)
=	hsa−miR−558−3p	sALS	22	24	Freischmidt (2013)
=	hsa−miR−574−3p	sALS	22	24	Freischmidt (2013)
↑	hsa−miR−574−5p	sALS	22	24	Freischmidt (2013)
=	hsa−miR−663a	sALS	22	24	Freischmidt (2013)
=	hsa−miR−92a−5p	sALS	32	10	Waller (2018)
PLASMA
Consistently reported miRNAs
↑	hsa−miR−206	ALS	39	39	Andrade (2016)
		ALS	30	20	Soliman (2021)
Inconsistently reported miRNAs
=	hsa−let−7f−5p	sALS	48	47	Takahsahi (2015)
↓		ALS	30	20	Soliman (2021)
Single datasets
=	hsa−miR−106b−3p	ALS	30	20	Soliman (2021)
↑	hsa−miR−142−3p	ALS	30	20	Soliman (2021)
↑	hsa−miR−143−3p	ALS	30	20	Soliman (2021)
=	hsa−miR−181a−5p	ALS	30	20	Soliman (2021)
=	hsa−miR−26b−5p	sALS	48	47	Takahsahi (2015)
↑	hsa−miR−424−5p	ALS	39	39	Andrade (2016)
=	hsa−miR−4258	sALS	48	47	Takahsahi (2015)
↓	hsa−miR−4299	sALS	48	47	Takahsahi (2015)
=	hsa−miR−4516	ALS	30	20	Soliman (2021)
↑	hsa−miR−4649−5p	sALS	48	47	Takahsahi (2015)
=	hsa−miR−663b	sALS	48	47	Takahsahi (2015)
SERUM EXOSOMES
Single datasets
=	hsa−miR−126−3p	ALS	7	3	Pregnolato (2021)
=	hsa−miR−142−3p	ALS	7	3	Pregnolato (2021)
=	hsa−miR−15a−5p	ALS	7	3	Pregnolato (2021)
=	hsa−miR−16−5p	ALS	7	3	Pregnolato (2021)
=	hsa−miR−19a−3p	ALS	7	3	Pregnolato (2021)
=	hsa−miR−20a−5p	ALS	7	3	Pregnolato (2021)
=	hsa−miR−21−5p	ALS	7	3	Pregnolato (2021)
=	hsa−miR−223−3p	ALS	7	3	Pregnolato (2021)
↓	hsa−miR−27a−3p	ALS	10	20	Xu (2018)
=	hsa−miR−27b−3p	ALS	7	3	Pregnolato (2021)
=	hsa−miR−451a	ALS	7	3	Pregnolato (2021)
PLASMA EVs
Consistently reported miRNAs
=	hsa−miR−125b−1−5p	ALS	14	12	Saucier (2019)#
=	hsa−miR−125b−2−5p	ALS	14	12	Saucier (2019)#
=	hsa−miR−146b−5p	ALS	14	12	Saucier (2019)
↑	hsa−miR−15a−5p	ALS	14	12	Saucier (2019)
=	hsa−miR−181b−1−5p	ALS	14	12	Saucier (2019)
↑	hsa−miR−185−5p	ALS	14	12	Saucier (2019)
=	hsa−miR−23a−3p	ALS	14	12	Saucier (2019)
PLASMA NEE
Consistently reported miRNAs
↑	hsa−miR−146a−5p	ALS	10	10	Banack (2020)
		ALS	10	10	Banack (2020)
		ALS	50	50	Banack (2022)
↑	hsa−miR−151a−5p	ALS	10	10	Banack (2020)
		ALS	10	10	Banack (2020)
		ALS	50	50	Banack (2022)
↓	hsa−miR−10b−5p	ALS	10	10	Banack (2020)
		ALS	10	10	Banack (2020)
		ALS	50	50	Banack (2022)
↓	hsa−miR−29b−3p	ALS	10	10	Banack (2020)
		ALS	10	10	Banack (2020)
		ALS	50	50	Banack (2022)
↓	hsa−miR−4454	ALS	10	10	Banack (2020)
		ALS	10	10	Banack (2020)
		ALS	50	50	Banack (2022)
Inconsistently reported miRNAs
↑	hsa−miR−151a−3p	ALS	10	10	Banack (2020)
↑		ALS	10	10	Banack (2020)
=		ALS	50	50	Banack (2022)
↑	hsa−miR−199a−3p	ALS	10	10	Banack (2020)
↑		ALS	10	10	Banack (2020)
=		ALS	50	50	Banack (2022)
↑	hsa−miR−199a−5p	ALS	10	10	Banack (2020)
↑		ALS	10	10	Banack (2020)
=		ALS	50	50	Banack (2022)
CSF EXOSOMES
Single datasets
=	hsa−let−7c−5p	ALS	14	9	Yelick (2020)#
=	hsa−miR−124−3p	ALS	14	9	Yelick (2020)
