# Supplementary material for: Systematic review and meta-analysis of dysregulated microRNAs derived from liquid biopsies as biomarkers for amyotrophic lateral sclerosis
Source: Noncoding RNA Res. 2024 Feb 6;9(2):523–35. doi: 10.1016/j.ncrna.2024.02.006 (PMC10950706; doi:10.1016/j.ncrna.2024.02.006)
Supplement: Multimedia component 3 [file mmc3.xlsx]

## Sheet: DATA_EXTRACTION
	ARTICLE'S IDENTIFICATION					CLINICAL DATA														TISSUE	COLLECTION DATA
	Title	DOI	Authors	Year	Location of Study	ALS PATIENTS											CONTROL PATIENTS				Disease duration, onset to collection (mean±SD, months)	Collection Time
						Form	Diagnosis criteria	Mutations	Number	Gender (F/M)	Site of Onset	Age at onset (Mean±SD, years)	Age at the time of the study (mean±SD, years)	Disease onset to end point (mean±SD, months)	ALS-FRS (mean±SD)	Therapeutic treatment	Type and Number	Gender (F/M)	Age at the time of the study (mean±SD, years)
1	A miRNA signature in Leukocytes from sporadic amyotrophic lateral sclerosis	http: //dx.doi.org/10.1016/j.gene.2012.07.058	Bruna De Felice, Marco Guida, Maurizio Guida, Cinzia Coppola, Giovanna De Mieri, Roberto Cotrufo	2012	Italy	sALS	ENMG (Definitive)	N/I	ALS (14)	7/7	N/I	N/I	60±4	N/I	N/I	N/I	HC (14)♦♦	7/7	60±4	Leukocytes	N/I	Morning
2	Systemic dysregulation of TDP-43 binding microRNAs in amyotrophic lateral sclerosis	10.1186/2051-5960-1-42	Axel Freischmidt, Kathrin Müller, Albert C Ludolph and Jochen H Weishaupt	2013	Germany	sALS	El-Escorial (Definite)	N/I	ALS (22)	10/12	N/I	N/I	54.5±12.4	N/I	39.2±9.2	N/I	HC (24)	12/12	53.2±16.8	Serum and CSF	N/I	N/I
3	MicroRNA-206: A Potential Circulating Biomarker Candidate for Amyotrophic Lateral Sclerosis	10.1371/journal.pone.0089065	Janne M. Toivonen, Raquel Manzano, Sara Olivan, Pilar Zaragoza, Alberto Garcıa-Redondo, Rosario Osta	2014	Spain	ALS	El-Escorial (Definite)	N/I	ALS (12)	6/6	N/I	N/I	57±12.2	N/I	N/I	N/I	HC (12)	6/6	54±14.5	Serum	N/I	N/I
4	miR-338-3p is over-expressed in blood, CFS, Serum and spinal cord from sporadic amyotrophic lateral sclerosis patients	10.1007/s10048-014-0420-2	Bruna De Felice & Anna Annunziata & Giuseppe Fiorentino & Marco Borra & Elio Biffali & Cinzia Coppola & Roberto Cotrufo & Johannes Brettschneider & Maria Luisa Giordana & Tamas Dalmay & Guy Wheeler & Raffaella D’Alessandro	2014	Italy	sALS	Cohort 1: ENMG (Definite); Cohort 2: N/I; Cohort 3: N/I	N/I	Cohort 1: Italy (72); Cohort 2: Germany (10); Cohort 3: Italy (20)	Cohort 1: (21/51); Cohort 2: (2/8); Cohort 3: N/I	Cohort 1: Limb (67%), bulbar (33%); Cohort 2: Limb (80%), bulbar (20%); Cohort 3: N/I	1-2 years before diagnosis	Cohort 1: (62.23±10.5); Cohort 2: (60.1±8.4); Cohort 3: N/I	N/I	N/I	N/I	Cohort 1: HC (62)♦♦; Cohort 2: HC (10)♦♦; Cohort 3: HC (20)♦♦	Cohort 1: (18/44); Cohort 2: (6/4); Cohort 3: N/I	Cohort 1: (60.2±16); Cohort 2: (60.1±4.1); Cohort 3: N/I	Cohort 1: Leukocytes Cohort 2: CSF and Serum Cohort 3: Leukocytes	Cohort 1: (12.66±6.1), Cohort 3: (12.5±8.9), Cohort 3: N/I	Morning
5	Serum microRNAs in patients with genetic amyotrophic lateral sclerosis and pre-manifest mutation carriers	10.1093/brain/awu249	Axel Freischmidt, Kathrin Muller, Lisa Zondler, Patrick Weydt, Alexander E. Volk, Anze Losdorfer Bozic, Michael Walter, Michael Bonin, Benjamin Mayer, Christine A. F. von Arnim, Markus Otto, Christoph Dieterich, Karlheinz Holzmann, Peter M. Andersen, Albert C. Ludolph, Karin M. Danzer and Jochen H. Weishaupt	2014	Germany	fALS; sALS	El-Escorial (Definite)	fALS: SOD1 (5); C9ORF72 (8)	fALS (13); sALS (14)	fALS (6/7); sALS (5/9)	fALS: Spinal (10), bulbar (3); sALS: Spinal (10), bulbar (4)	fALS (58.5±9.2)♦; sALS (60.64±8.68)♦	fALS (59.3±9.4); sALS (62.8±9.4)	N/I	fALS (38±8.26)♦; sALS (32.36±12.73)♦	N/I	fALS-HC (13)♦♦; sALS-HC (14)♦♦	fALS-HC (6/7); sALS-HC (5/9)	fALS-HC (59.6±9.8); sALS-HC (63.7±10.2)	Serum	N/I	N/I
6	Identification of plasma microRNAs as a biomarker of sporadic Amyotrophic Lateral Sclerosis	10.1186/s13041-015-0161-7	Ikuko Takahsahi, Yuka Hama, Masaaki Matsushima, Makoto Hirotani, Takahiro Kano, Hideki Hohzen, Ichiro Yabe, Jun Utsumi, and Hidenao Sasaki	2015	Japan	sALS	El-Escorial (At least possible)	N/I	sALS (48)	19/29	Spinal (27): upper-limb (17), lower-limb (11); bulbar (20)	N/I	66.67±10.52	28.58±18.72	33.15±11.72	N/I	HC (47)	18/29	67.08±10.89	Plasma	20.04±18.43	N/I
7	Serum microRNAs in sporadic amyotrophic lateral sclerosis	10.1016/j.neurobiolaging.2015.06.003	Axel Freischmidt, Kathrin Müller, Lisa Zondler, Patrick Weydt, Benjamin Mayer, Christine A.F. von Arnim, Annemarie Hübers, Johannes Dorst, Markus Otto, Karlheinz Holzmann, Albert C. Ludolph, Karin M. Danzer, Jochen H. Weishaupt	2015	Germany	fALS#; sALS	El-Escorial (Definite)	fALS: SOD1 (5); C9ORF72 (8)#	fALS (13)#; sALS (20)	fALS (6/7)#; sALS (9/11)	fALS: Spinal (10), bulbar (3)#; sALS: N/I	fALS (58.5±9.2)♦#; sALS (58.3±10.68)♦	fALS (59.3±9.4)#; sALS (60.6±9.7)	N/I	fALS (38±8.26)♦#; sALS (38.6±9.64)♦	N/I	fALS-HC (13)#; sALS-HC (20)♦♦	fALS-HC (6/7)#; sALS-HC (10/10)	fALS-HC (59.6±9.8)#, sALS-HC (61.6±10.7)	Serum	N/I	N/I
8	MicroRNAs-424 and 206 are potential prognostic markers in spinal onset amyotrophic lateral sclerosis	http: //dx.doi.org/10.1016/j.jns.2016.06.046	Helen M.T. de Andrade, Milena de Albuquerque, Simoni H. Avansini, Cristiane de S. Rocha, Danyella B. Dogini, Anamarli Nucci, Benilton Carvalho, Iscia Lopes-Cendes, Marcondes C. França Jr.	2016	Brazil	ALS	El-Escorial and Awaji-Shima (Definite and probable)	N/I	ALS (39)	19/20	Spinal (39)	49.9±10.55	52.2±10.5	26.7±21.9	27.5±9.6	N/I	HC (39)♦♦	15/24	52.6±10.8	Plasma	N/I	N/I
9	Circulating microRNAs as biomarkers of muscle differentiation and atrophy in ALS	10.5414/NP300889	Elisabetta Tasca, Valentina Pegoraro, Antonio Merico, and Corrado Angelini	2016	Italy	sALS	El-Escorial	N/I	sALS (14)	Cohort 1: (3/7); Cohort 2: (3/1)	Cohort 1: Spinal (10); Cohort 2: Bulbar (4)	N/I	Cohort 1: (63.6±9.31)♦; Cohort 2: (64.5±13.33)♦	N/I	Cohort 1: (31.8±6.1)♦; Cohort 2: (28±1.63)♦	N/I	HC (8)	N/I	55	Serum	N/I	N/I
10	Aberration of miRNAs expression in Leukocytes from sporadic amyotrophic lateral sclerosis	10.3389/fnmol.2016.00069	YongPing Chen, QianQian Wei, XuePing Chen, ChunYu Li, Bei Cao, RuWei Ou, Shinji Hadano, and Hui-Fang Shang	2016	China	sALS	El-Escorial-R (Definite)	N/I	sALS (83)	37/46	Spinal: lower-limb (20), upper-limb (47); bulbar (16)	54.49±6.35	55.92±7.38	28.44±15.96	38.50±6.22	N/I	HC (61) ♦♦	27/34	54.20±12.78	Leukocytes	17.33±13.68	Morning
11	Identification of miRNAs as Potential Biomarkers in Cerebrospinal Fluid from Amyotrophic Lateral Sclerosis Patients	10.1007/s12017-016-8396-8	Michele Benigni, Claudia Ricci, Ashley R. Jones, Fabio Giannini, Ammar Al-Chalabi, Stefania Battistini	2016	Italy	sALS	El-Escorial-R	C9orf72 expansion (8); non-mutation (16)	sALS (24)	C9orf72 expansion (4/4); non-mutation (8/8)	C9orf72 expansion: Spinal (75%), bulbar (25%); non-mutation: Spinal (75%), bulbar (25%)	C9orf72 expansion (57.55±12.6); non-mutation (59.0±14.4)	C9orf72 expansion (60.50±8.50); non-mutation (63.94±8.45)	38.7±13.5 (death, trachestomy. Excludes still alive or lost to follow-up)##	N/I	Riluzole##	HC (24) ♦♦	12/12	58.25±5.04	CSF	C9orf72 expansion (47.0±19.7); non-mutation (41.5±20.5)	N/I
12	Serum miRNAs miR-206, 143-3p and 374b-5p as potential biomarkers for amyotrophic lateral sclerosis (ALS)	10.1016/j.neurobiolaging.2017.03.027	Rachel Waller, Emily F. Goodall, Marta Milo, Jonathan Cooper-Knock, Marc Da Costa, Esther Hobson, Mbombe Kazoka, Helen Wollff, Paul R. Heath, Pamela J. Shaw, Janine Kirby	2017	UK	sALS	N/I	N/I	Discovery cohort (27); Validation cohort (23)	Discovery cohort: (12/15); Validation cohort: (10/13)	Discovery Cohort: N/I; Confirmation Cohort: Spinal: lower-limb (6), upper-limb (7); bulbar (10)	Discovery cohort: 64; Validation cohort: 66	Discovery cohort: N/I; Validation cohort: 66.89±12.72♦	N/I	N/I	Discovery Cohort: before starting Riluzole. Validation cohort: Riluzole (10); Non-Riluzole (13)	Discovery cohort: 25 Validation cohort: 22	Discovery cohort: 13/12 Validation cohort: 11/11	Discovery cohort: 65 Validation cohort: 62	Serum	N/I	Discovery cohort: morning following overnight fasting, at the time of diagnosis and before starting on Riluzole. Validation cohort: Fasted or not, at the time of diagnosis or withing 3 months, and some on Riluzole treatment
13	Dysregulation of MicroRNAs and Target Genes Networks in Peripheral Blood of Patients With Sporadic Amyotrophic Lateral Sclerosis	10.3389/fnmol.2018.00288	Maria Liguori, Nicoletta Nuzziello, Alessandro Introna, Arianna Consiglio, Flavio Licciulli, Eustachio D’Errico, Antonio Scarafino, Eugenio Distaso and Isabella L. Simone	2018	Italy	sALS	El-Escorial-R (Probable or definite)	SOD1 (2), TARDBP (1), C9orf72 (3). Considered de novo mutations with incomplete penetrance	sALS (50)	23/27	Spinal (36); bulbar (14)	62.5±11.0	64.2±11.0	N/I	24.7±2.3	N/I	HC (15)	9/6	60.9±5.4	Peripheral blood	18.5±15.4 (median, IQR, months)	N/I
14	Comparison of the extraction and determination of Serum exosome and miRNA in Serum and the detection of miR-27a-3p in Serum exosome of ALS patients	10.5582/irdr.2017.01091	Qian Xu, Yuying Zhao, Xiaoyan Zhou, Jing Luan, Yazhou Cui, Jinxiang Han	2018	China	ALS	N/I	N/I	ALS (10)	N/I	N/I	N/I	N/I	N/I	N/I	N/I	HC (20)	N/I	N/I	Serum Exosomes	N/I	N/I
15	Correlating Serum microRNAs and clinical parameters in Amyotrophic lateral sclerosis	10.1002/mus.26106	Raheja, Radhika; Regev, Keren; Healy, Brian C.; Mazzola, Maria Antonietta; Beynon, Vanessa; Von Glehn, Felipe; Paul, Anu Diaz‐Cruz, Camilo; Gholipour, Taha; Glanz, Bonnie I.; Kivisakk, Pia Chitnis, Tanuja Weiner, Howard L.; Berry, James D. Gandhi, Roopali	2018	USA	fALS; sALS	El-Escorial (Definite, probable, probable laboratory-supported or possible)	fALS: SOD1 (1); C9orf72 (2)	fALS (3); sALS (20)	7/16	N/I	N/I	55.51±9.57♦	N/I	N/I	Riluzole (17): sALS (15), fALS (2); Non-Riluzole (6)	HC (30)	21/9	43±12.2	Serum	N/I	N/I
16	Small RNA Sequencing of Sporadic Amyotrophic Lateral Sclerosis Cerebrospinal Fluid Reveals Differentially Expressed miRNAs Related to Neural and Glial Activity	10.3389/fnins.2017.00731	Rachel Waller, Matthew Wyles, Paul R. Heath, Mbombe Kazoka, Helen Wollff, Pamela J. Sha and Janine Kirby	2018	UK	sALS	N/I	N/I	sALS (32)	11/21	N/I	N/I	61.3	N/I	N/I	N/I	"HC" (10) (migraine/headache cases)	7/3	53.9	CSF	N/I	N/I
17	Differential expression of several miRNAs and the host genes AATK and DNM2 in Leukocytes of sporadic ALS patients	10.3389/fnmol.2018.00106	Katarina Vrabec, Emanuela Boštjanci, Blaž Koritnik, Lea Leonardis, Leja Dolenc Grošelj, Janez Zidar, Boris Rogelj, Damjan Glavac and Metka Ravnik-Glavac	2018	Slovenia	sALS	N/I	C9ORF72 (4), SOD1 (1), SOD1+TARDBP (1), FUS (1)	sALS (84)	42/42	Spinal (62); bulbar (22)	62±11.72	N/I	N/I	N/I	Riluzole (31); non-Riluzole (37)	HC (27)	14/13	56	Leukocytes	N/I	N/I
18	Genome-wide circulating microRNA expression profiling reveals potential biomarkers for amyotrophic lateral sclerosis	10.1016/j.neurobiolaging.2017.12.020	José Manuel Matamala, Raul Arias-Carrasco, Carolina Sanchez, Markus Uhrig, Leslie Bargsted, Soledad Matus, Vinicius Maracaja-Coutinho, Sebastian Abarzua, Brigitte van Zundert, Renato Verdugo, Patricio Manque, Claudio Hetz	2018	Chile	sALS	Awaji-Shima (Definite or probable)	N/I	sALS (20)	11/9	Spinal: lower-limb (8), upper-limb (8); bulbar (4)	N/I	55±10.6	N/I	29.2±8.9	None were treated with Riluzole	HC (20) ♦♦	11/9	55±10.6	Serum	28.2±15.1	N/I
19	Identification of a circulating miRNA signature in extracellular vesicles collect- ted from amyotrophic lateral sclerosis patients	10.1016/j.brainres.2018.12.016	Daniel Saucier, Gabriel Wajnberg, Jeremy Roy, Annie-Pier Beauregard, Simi Chacko, Nicolas Crapoulet, Sébastien Fournier, Anirban Ghosh, Stephen M. Lewis, Alier Marrero, Colleen O'Connell, Rodney J. Ouellette, Pier Jr Morin	2019	Canada	fALS; sALS	N/I	N/I	fALS (2); sALS (12)	8/6	Limb (11); bulbar (3)	N/I	61.50±11.38♦	N/I	25.79±7.95♦	N/I	HC (12)	5/7	34.58±18.34♦	Plasma EVs	12.68±8.89♦	N/I
20	An miRNA fingerprint using neural-enriched extracellular vesicles from blood plasma: towards a biomarker for amyotrophic lateral sclerosis/motor neuron disease	http: //dx.doi.org/10.1098/rsob.200116	Sandra Anne Banack, Rachael Anne Dunlop and Paul Alan Cox	2020	USA	ALS	El-Escorial (Probable or definite)	N/I	Cohort 1: (10); Cohort 2: (10)	N/I	N/I	N/I	≥ 18	N/I	>25	Riluzole and Endaravone/Radicava were allowed as long as they had taken it for 3 months prior to enrolment and maintained a stable dose throughout the trial	Cohort 1: HC (10); Cohort 2: HC (10)	N/I	N/I	Plasma NEE	N/I	N/I
21	Identification of a potential non-coding RNA biomarker signature for amyotrophic lateral sclerosis	10.1093/braincomms/fcaa053	Greig Joilin, Elizabeth Gray, Alexander G. Thompson, Yoana Bobeva, Kevin Talbot, Jochen Weishaupt, Albert Ludolph, Andrea Malaspina, P. Nigel Leigh, Sarah F. Newbury, Martin R. Turner and Majid Hafezparast	2020	UK	ALS-SP; ALS-FP	Experienced neurologists	Discovery Cohort: ALS-SP: C9orf72 (2), SOD1 (1); ALS-FP: C9orf72 (1); Confirmation Cohort: ALS-SP: C9orf72 (3), TARDBP (2), SOD1 (1); ALS-FP: TARDBP (6), SOD1 (1)	Discovery Cohort (48): ALS-SP (24), ALS-FP (24); Confirmation Cohort (51): ALS-SP (27), ALS-FP (24)	Discovery Cohort: ALS-SP (3/21), ALS-FP (7/17); Confirmation Cohort: ALS-SP (5/22), ALS-FP (11/13)	Discovery Cohort: ALS-SP: Spinal (15), bulbar (7); ALS-FP: Spinal (17), bulbar (7); Confirmation Cohort: ALS-SP: Spinal (21), bulbar (5), both (1); ALS-FP: Spinal (16), bulbar (7), both (1)	N/I	Discovery Cohort: ALS-SP (59.6), ALS-FP (60.8); Confirmation Cohort: ALS-SP (63.6; 60.2), ALS-FP (60.7; 69)	N/I	Discovery Cohort: (38)##; Confirmation Cohort: (41)##	N/I	Discovery Cohort: HC (24); Confirmation Cohort: HC (46) ♦♦	Discovery Cohort: (10/14); Confirmation Cohort: (20/26)	Discovery Cohort: (57.9); Confirmation Cohort: (55.9)	Serum	Discovery Cohort: ALS-SP (30.8), ALS-FP (14.1); Confirmation Cohort: ALS-SP (93.7; 38.27), ALS-FP (17.2; 9)	N/I
22	Downregulation of miR-335-5P in Amyotrophic Lateral Sclerosis Can Contribute to Neuronal Mitochondrial Dysfunction and Apoptosis	10.1038/s41598-020-61246-1	Noemi De Luna, Joana turon-Sans, Elena cortes-Vicente, Ana carrasco-Rozas, ignacio illán-Gala, Oriol Dols-icardo, Jordi clarimón, Alberto Lleó, Eduard Gallardo, isabel illa & Ricardo Rojas-García	2020	Spain	fALS; sALS	El-Escorial (Probable, probable laboratory-supported, or definite)	Discovery Cohort: fALS: SOD1 (1), sALS: TBK1 (1); Confirmation Cohort: fALS: SOD1 (3), FUS (2), TARDBP (1)	Discovery Cohort (7): sALS (6); fALS (1); Confirmation Cohort (53): sALS (45); fALS (8)	Discovery Cohort: (3/4); Confirmation Cohort: [29/(24##)]	Discovery Cohort: Spinal (7); Confirmation Cohort: Spinal (34), bulbar (19)	Discovery Cohort: (57.16±12.50)♦; Confirmation Cohort: (62.6±12.99)♦	Discovery Cohort: (60.47±11.62)♦; Confirmation Cohort: (66.11±11.71)♦	N/I	N/I	N/I	Discovery Cohort: HC (6); Confirmation Cohort: HC (23) ♦♦	NI	N/I	Serum	N/I	N/I
23	Association between oxidative stress and microRNA expression pattern of ALS patients in the high-incidence area of the Kii Peninsula	10.1016/j.brainres.2020.147035	Yuya Arakawa, Shunji Itoh, Yohji Fukazawa, Hiroshi Ishiguchi, Junko Kohmoto, Masaya Hironishi, Hidefumi Ito, Tameko Kihira	2020	Japan	K-ALS; sALS	K-ALS: ALS-PDC Kii Med Manual; sALS: El-Escorial-R	NI	K-ALS (5); sALS (9)	K-ALS (3/2); sALS (3/6)	K-ALS: Limb (4), bulbar (1); sALS: Limb (7), bulbar (2)	K-ALS (52.4±4.51); sALS (66.6±7.28)	K-ALS (57.5±7.58); sALS (73.1±8.44)	K-ALS (91.2±73.8); sALS (72.7±55.0)	N/I	N/I	K-residents: Controls from same region (17); HC-residents: Controls from other region (16)	K-resident (15/2); HC-resident (9/7)	K-resident (76.4±6.75); HC-resident (69.3±4.5)	Serum	N/I	N/I
24	Elevated exosomal secretion of miR-124-3p from spinal neurons positively associates with disease severity in ALS	10.1016/j.expneurol.2020.113414	Julia Yelick, Yuqin Mena, Shijie Jina, Sabrina Seoa, Francisco Espejo-Porrasa, Yongjie Yang	2020	USA	ALS	N/I	N/I	ALS (14)	5/9	N/I	N/I	56.65±9.08♦	N/I	40.71±3.71♦	N/I	HC (9)	4/5	53.93±12.13♦	CSF Exosomes	N/I	N/I
25	A longitudinal study defined circulating microRNAs as reliable biomarkers for disease prognosis and progression in ALS human patients	10.1038/s41420-020-00397-6	Gabriella Dobrowolny, Julie Martone, Elisa Lepore, Irene Casola, Antonio Petrucci, Maurizio Inghilleri, Mariangela Morlando, Alessio Colantoni, Bianca Maria Scicchitano, Andrea Calvo, Giulia Bisogni, Adriano Chiò, Mario Sabatelli, Irene Bozzoni, and Antonio Musarò	2021	Italy	fALS; sALS	N/I	N/I	fALS (4); sALS (19)	fALS (2/2); sALS (10/9)	N/I	N/I	fALS (56±9.9); sALS (56.6±10.9)	N/I	N/I	N/I	HC (11)	5/6	50.0±10.1	Serum	N/I	N/I
26	Dysregulation of Muscle-Specific MicroRNAs as Common Pathogenic Feature Associated with Muscle Atrophy in ALS, SMA and SBMA: Evidence from Animal Models and Human Patients	10.3390/ijms22115673	Claudia Malacarne, Mariarita Galbiati, Eleonora Giagnorio, Paola Cavalcante, Franco Salerno, Francesca Andreetta, Cinza Cagnoli, Michela Taiana, Monica Nizzardo, Stefania Corti, Viviana Pensato, Anna Venerando, Cinzia Gellera, Silvia Fenu, Davide Pareyson, Riccardo Masson, Lorenzo Maggi, Eleonora Dalla Bella, Giuseppe Lauria, Renato Mantegazza, Pia Bernasconi, Angelo Poletti, Silvia Bonanno, and …	2021	Italy	ALS	N/I	sALS-SOD1 (8); fALS-SOD1 (6)	ALS (14)	7/7	N/I	N/I	50±12.2	2.73±3 (years)	N/I	N/I	HC (17) ♦♦	8/9	48.64±11.33	Serum	N/I	N/I
27	Exosome microRNAs in Amyotrophic Lateral Sclerosis: A Pilot Study	10.3390/biom11081220	Francesca Pregnolato, Lidia Cova and Patrizia Bossolasco	2021	Italy	ALS	Clinically diagnosed	sALS (4); TDP-43 mutated (3)	ALS (7)	sALS (0/4); TDP-43 mutated (0/3)	sALS: Spinal (3), bulbar (1); TDP-43 mutated: Spinal (3)	N/I	sALS (53±17.8); TDP-43 mutated (51.7±22.9)	N/I	N/I	All patients treated with Riluzole	HC (3)	0/3	52±30	Serum Exosomes	sALS (16±19.5); TDP-43 mutated (14±19.5) (median, IQR)	N/I
28	Assessment of diagnostic potential of some circulating microRNAs in Amyotrophic Lateral Sclerosis Patients, an Egyptian study	10.1016/j.clineuro.2021.106883	Radwa Soliman, Nahla O. Mousa, Hebatallah R. Rashed, Ramez R. Moustafa, Nabila Hamdi, Ahmad Osman, Nagia Fahmy	2021	Egypt	fALS; sALS	El-Escorial	N/I	fALS (8); sALS (22)	fALS (4/4); sALS (2/20)	fALS: Spinal (8); sALS: Spinal (13), bulbar (9)	sALS (43.2±12.4); fALS (38.3±12.9)	fALS (46.12±14.09); sALS (45.36±13.08)	fALS (1.66±1.25, years); sALS (8.69±6.76, years)	fALS (32.0±7.1); sALS (34.9±5.8)	N/I	HC (20) ♦♦	5/15	46.30±11.52	Plasma	N/I	N/I
29	Insights into the identification of a molecular signature for amyotrophic lateral sclerosis exploiting integrated microRNA profiling of iPSC‑derived motor neurons and exosomes	10.1007/s00018-022-04217-1	Mafalda Rizzuti, Valentina Melzi, Delia Gagliardi, Davide Resnati, Megi Meneri, Laura Dioni, Pegah Masrori, Nicole Hersmus, Koen Poesen, Martina Locatelli, Fabio Biella, Rosamaria Silipigni, Valentina Bollati Nereo Bresolin, Giacomo Pietro Comi, Philip Van Damme, Monica Nizzardo, Stefania Corti	2022	Italy	fALS; sALS	El-Escorial-R and Awaji-Shima	fALS: C9orf72 (13), SOD1 (11), TARDBP (3)	fALS (27); sALS (28)	fALS (9/18); sALS (11/17)	sALS: Spinal (17); fALS: Spinal (21)	ALS (56.8±10.5); fALS (51.4±8.8); sALS (62±10.5)	fALS (52.5±9); sALS (63.9±11)	N/I	N/I	N/I	HC (19)	N/I	52.8±17.5	CSF	sALS (13); fALS (16)	During diagnosis
30	miRNA extracted from extracellular vesicles is a robust biomarker of amyotrophic lateral sclerosis	10.1016/j.jns.2022.120396	Sandra Anne Banack, Rachael Anne Dunlop, Elijah W. Stommel, Paul Mehta, Paul Alan Cox	2022	USA	ALS	El Escorial (confirmed or probable ALS)	N/I	ALS (50)	15/35	N/I	N/I	>18	N/I	N/I	N/I	"HC" (50) (Individuals not diagnosed with ALS)	20/30	>18	Plasma NEE	N/I	N/I
31	Profiling non-coding RNA expression in cerebrospinal fluid of amyotrophic lateral sclerosis patients	https: //doi.org/10.1080/07853890.2022.2138530	Greig Joilin, Elizabeth Gray, Alexander G. Thompson, Kevin Talbot, P. Nigel Leigh, Sarah F. Newbury, Martin R. Turner and Majid Hafezparast	2022	UK	ALS-SP; ALS-FP	Experienced neurologists	ALS-SP: C9orf72 (2), SOD1 (1); ALS-FP: C9orf72 (1)	ALS-SP (24); ALS-FP (16)	ALS-SP (3/21); ALS-FP (4/12)	ALS-SP: Spinal (15), bulbar (7); ALS-FP: Spinal (11), bulbar (5)	N/I	ALS-SP (58.8); ALS-FP (64.6)	N/I	N/I	N/I	HC (18)	9/9	58.3	CSF	ALS-SP (30.8); ALS-FP (13.0)	N/I
